# Supplementary material for: 2-Amino-4-(4-chloro­phen­yl)-5-oxo-5,6,7,8-tetra­hydro-4H-chromene-3-carbonitrile
Source: Acta Crystallogr Sect E Struct Rep Online. 2012 Apr 18;68(Pt 5):o1414–5. doi: 10.1107/S1600536812015838 (PMC3344539; doi:10.1107/S1600536812015838)
Supplement: Supplementary file 1 [file e-68-o1414-sup1.cif]

##############################################################################
#                                                                            #
# This CIF contains the data in a paper accepted for publication in          #
# Acta Crystallographica Section E. It conforms to the requirements of       #
# Notes for Authors for Acta Crystallographica Section E, and has been       #
# peer reviewed under the auspices of the IUCr Commission on Journals.       #
#                                                                            #
# Full details of the Crystallographic Information File format               #
# are given in the paper "The Crystallographic Information File (CIF):       #
# a New Standard Archive File for Crystallography" by S. R. Hall, F. H.      #
# Allen and I. D. Brown [Acta Cryst. (1991), A47, 655-685].                  #
#                                                                            #
# The current version of the core CIF dictionary is obtainable from          #
# ftp://ftp.iucr.org/pub/cif_core.dic.                                       #
#                                                                            #
# Software is freely available for graphical display of the structure(s)     #
# in this CIF. For information consult the CIF software page                 #
# http://www.iucr.org/resources/cif/software.                                #
#                                                                            #
# This file may be used for bona fide research purposes within the           #
# scientific community so long as proper attribution is given to the journal # 
# article from which it was obtained.                                        #
#                                                                            #
##############################################################################
data_global
_audit_creation_method     'PLATON <TABLE ACC> option'
_journal_date_recd_electronic     2012-04-04
_journal_date_accepted     2012-04-11
_journal_name_full     'Acta Crystallographica, Section E'
_journal_year     2012
_journal_volume     68
_journal_issue      5
_journal_page_first     o1414
_journal_page_last     o1415
_journal_paper_category     QO
_journal_paper_doi     10.1107/S1600536812015838
_journal_coeditor_code     LH5452
_publ_contact_author_name
;
Mehmet Akkurt
;
_publ_contact_author_address
;
     Department of Physics
     Faculty of Sciences
     Erciyes University
     38039 Kayseri
     Turkey
;
_publ_contact_author_email     'akkurt@erciyes.edu.tr'
_publ_contact_author_fax     '+90-352-2076666 extra 33106'
_publ_contact_author_phone     '+90-352-2076666 extra 33106'
_publ_section_title
;\
2-Amino-4-(4-chlorophenyl)-5-oxo-5,6,7,8-tetrahydro-4<i>H</i>-chromene-3-\
carbonitrile
;
loop_
    _publ_author_name
    _publ_author_address
    'Shaaban K. Mohamed'
;
Chemistry and Environmental Division
Manchester Metropolitan University
Manchester M1 5GD
England
;
    'Mehmet Akkurt'
;
Department of Physics
Faculty of Sciences
Erciyes University
38039 Kayseri
Turkey
;
    'Antar A. Abdelhamid'
;
Chemistry and Environmental Division
Manchester Metropolitan University
Manchester M1 5GD
England
;
    'Kuldip Singh'
;
Department of Chemistry
University of Leicester
Leicester
England
;
    'M. A. Allahverdiyev'
;
Department of Organic Chemistry
Baku State University
Baku
Azerbaijan
;
data_I
_chemical_name_systematic
;
2-Amino-4-(4-chlorophenyl)-5-oxo-5,6,7,8-tetrahydro-4<i>H</i>-chromene-3-
carbonitrile
;
_chemical_name_common     ?
_chemical_formula_moiety     'C16 H13 Cl N2 O2'
_chemical_formula_sum     'C16 H13 Cl N2 O2'
_chemical_formula_structural     ?
_chemical_formula_iupac     'C16 H13 Cl N2 O2'
_chemical_formula_weight     300.73
_chemical_melting_point     ?
_symmetry_cell_setting     monoclinic
_symmetry_space_group_name_H-M     'C 2/c'
_symmetry_space_group_name_Hall     '-C 2yc'
loop_
    _symmetry_equiv_pos_site_id
    _symmetry_equiv_pos_as_xyz
    1 x,y,z
    2 -x,y,1/2-z
    3 -x,-y,-z
    4 x,-y,1/2+z
    5 1/2+x,1/2+y,z
    6 1/2-x,1/2+y,1/2-z
    7 1/2-x,1/2-y,-z
    8 1/2+x,1/2-y,1/2+z
_cell_length_a     13.753(4)
_cell_length_b     11.077(3)
_cell_length_c     19.370(6)
_cell_angle_alpha     90
_cell_angle_beta     107.856(5)
_cell_angle_gamma     90
_cell_volume     2808.7(14)
_cell_formula_units_Z     8
_cell_measurement_reflns_used     833
_cell_measurement_theta_min     2.209
_cell_measurement_theta_max     28.210
_cell_measurement_temperature     150(2)
_exptl_crystal_description     plate
_exptl_crystal_colour     colourless
_exptl_crystal_size_max     0.43
_exptl_crystal_size_mid     0.27
_exptl_crystal_size_min     0.07
_exptl_crystal_size_rad     ?
_exptl_crystal_density_diffrn     1.422
_exptl_crystal_density_meas     ?
_exptl_crystal_density_method     'Not Measured'
_exptl_crystal_F_000     1248
_exptl_absorpt_coefficient_mu     0.278
_exptl_absorpt_correction_type     multi-scan
_exptl_absorpt_process_details     '(SADABS; Sheldrick, 1996)'
_exptl_absorpt_correction_T_min     0.914
_exptl_absorpt_correction_T_max     0.981
_exptl_special_details
;
;
_diffrn_ambient_temperature     150(2)
_diffrn_radiation_type     MoK\a
_diffrn_radiation_wavelength     0.71073
_diffrn_radiation_source     'fine-focus sealed tube'
_diffrn_radiation_monochromator     graphite
_diffrn_measurement_device_type     'Bruker APEX 2000 CCD area-detector'
_diffrn_measurement_method     'phi and omega scans'
_diffrn_detector_area_resol_mean     ?
_diffrn_reflns_number     10643
_diffrn_reflns_av_R_equivalents     0.0631
_diffrn_reflns_av_sigmaI/netI     0.0490
_diffrn_reflns_theta_min     2.21
_diffrn_reflns_theta_max     26.00
_diffrn_reflns_theta_full     26.00
_diffrn_measured_fraction_theta_max     0.999
_diffrn_measured_fraction_theta_full     0.999
_diffrn_reflns_limit_h_min     -16
_diffrn_reflns_limit_h_max     16
_diffrn_reflns_limit_k_min     -13
_diffrn_reflns_limit_k_max     13
_diffrn_reflns_limit_l_min     -23
_diffrn_reflns_limit_l_max     23
_diffrn_reflns_reduction_process
;
;
_diffrn_standards_number     ?
_diffrn_standards_interval_count     ?
_diffrn_standards_interval_time     ?
_diffrn_standards_decay_%     ?
_refine_special_details
;
Refinement on <i>F</i>^2^ for ALL reflections except those flagged by the user
for potential systematic errors. Weighted <i>R</i>-factors <i>wR</i> and all
goodnesses of fit <i>S</i> are based on <i>F</i>^2^, conventional
<i>R</i>-factors <i>R</i> are based on <i>F</i>, with <i>F</i> set to zero for
negative <i>F</i>^2^. The observed criterion of <i>F</i>^2^ > \s(<i>F</i>^2^)
is used only for calculating -<i>R</i>-factor-obs <i>etc</i>. and is not
relevant to the choice of reflections for refinement. <i>R</i>-factors based
on <i>F</i>^2^ are statistically about twice as large as those based on
<i>F</i>, and <i>R</i>-factors based on ALL data will be even larger.
;
_reflns_number_total     2755
_reflns_number_gt     2124
_reflns_threshold_expression     I>2\s(I)
_refine_ls_structure_factor_coef     Fsqd
_refine_ls_matrix_type     full
_refine_ls_R_factor_all     0.0660
_refine_ls_R_factor_gt     0.0486
_refine_ls_wR_factor_gt     0.1144
_refine_ls_wR_factor_ref     0.1216
_refine_ls_goodness_of_fit_ref     1.023
_refine_ls_restrained_S_all     1.023
_refine_ls_number_reflns     2755
_refine_ls_number_parameters     190
_refine_ls_number_restraints     0
_refine_ls_number_constraints     ?
_refine_ls_hydrogen_treatment     constr
_refine_ls_weighting_scheme     calc
_refine_ls_weighting_details
                 'calc w=1/[\s^2^(Fo^2^)+(0.0649P)^2^] where P=(Fo^2^+2Fc^2^)/3'
_atom_sites_solution_hydrogens     geom
_atom_sites_solution_primary     direct
_atom_sites_solution_secondary     difmap
_refine_ls_shift/su_max     0.000
_refine_ls_shift/su_mean     0.000
_refine_diff_density_max     0.354
_refine_diff_density_min     -0.230
_refine_ls_extinction_method     none
_refine_ls_abs_structure_details     ?
_refine_ls_abs_structure_Flack     .
loop_
    _atom_type_symbol
    _atom_type_description
    _atom_type_scat_dispersion_real
    _atom_type_scat_dispersion_imag
    _atom_type_scat_source
    C C 0.0033 0.0016 ' International Tables Vol C Tables 4.2.6.8 and 6.1.1.4'
    H H 0.0000 0.0000 ' International Tables Vol C Tables 4.2.6.8 and 6.1.1.4'
    Cl Cl 0.1484 0.1585 ' International Tables Vol C Tables 4.2.6.8 and 6.1.1.4'
    N N 0.0061 0.0033 ' International Tables Vol C Tables 4.2.6.8 and 6.1.1.4'
    O O 0.0106 0.0060 ' International Tables Vol C Tables 4.2.6.8 and 6.1.1.4'
_computing_data_collection     'APEX2 (Bruker, 2005)'
_computing_cell_refinement     'SAINT (Bruker, 2005)'
_computing_data_reduction     'SAINT (Bruker, 2005)'
_computing_structure_solution     'SHELXS97 (Sheldrick, 2008)'
_computing_structure_refinement     'SHELXL97 (Sheldrick, 2008)'
_computing_molecular_graphics
                  'ORTEP-3 for Windows (Farrugia, 1997) and PLATON (Spek, 2009)'
_computing_publication_material
                                'WinGX (Farrugia, 1999) and PLATON (Spek, 2009)'
loop_
    _atom_site_type_symbol
    _atom_site_label
    _atom_site_fract_x
    _atom_site_fract_y
    _atom_site_fract_z
    _atom_site_U_iso_or_equiv
    _atom_site_thermal_displace_type
    _atom_site_calc_flag
    _atom_site_refinement_flags
    _atom_site_occupancy
    _atom_site_disorder_assembly
    _atom_site_disorder_group
    Cl Cl1 0.12556(5) 0.07141(5) 0.22343(4) 0.0510(2) Uani d . 1.000 . .
    O O1 -0.04515(11) 0.45923(13) 0.41373(8) 0.0395(5) Uani d . 1.000 . .
    O O2 0.20240(10) 0.74455(12) 0.39806(8) 0.0320(4) Uani d . 1.000 . .
    N N1 0.37218(13) 0.72339(15) 0.44001(9) 0.0347(6) Uani d . 1.000 . .
    N N2 0.41870(14) 0.40760(17) 0.49094(11) 0.0440(7) Uani d . 1.000 . .
    C C1 0.13012(15) 0.19541(19) 0.28039(12) 0.0337(7) Uani d . 1.000 . .
    C C2 0.12955(16) 0.17534(19) 0.35014(13) 0.0374(7) Uani d . 1.000 . .
    C C3 0.13788(15) 0.27229(18) 0.39614(12) 0.0332(7) Uani d . 1.000 . .
    C C4 0.14684(14) 0.38895(17) 0.37333(11) 0.0274(6) Uani d . 1.000 . .
    C C5 0.14494(16) 0.40667(18) 0.30168(11) 0.0348(7) Uani d . 1.000 . .
    C C6 0.13673(16) 0.3107(2) 0.25501(12) 0.0378(7) Uani d . 1.000 . .
    C C7 0.16120(14) 0.49363(17) 0.42613(11) 0.0270(6) Uani d . 1.000 . .
    C C8 0.08175(14) 0.59034(17) 0.40049(10) 0.0274(6) Uani d . 1.000 . .
    C C9 -0.02395(15) 0.55980(18) 0.39594(11) 0.0311(7) Uani d . 1.000 . .
    C C10 -0.10332(17) 0.6565(2) 0.37309(14) 0.0470(8) Uani d . 1.000 . .
    C C11 -0.07795(17) 0.7496(2) 0.32396(14) 0.0465(8) Uani d . 1.000 . .
    C C12 0.02871(15) 0.80147(18) 0.35920(12) 0.0360(7) Uani d . 1.000 . .
    C C13 0.10411(15) 0.70407(18) 0.38660(11) 0.0286(6) Uani d . 1.000 . .
    C C14 0.28249(15) 0.66677(18) 0.42763(10) 0.0285(6) Uani d . 1.000 . .
    C C15 0.26669(14) 0.54985(17) 0.44117(11) 0.0271(6) Uani d . 1.000 . .
    C C16 0.35154(15) 0.47326(19) 0.46903(11) 0.0304(7) Uani d . 1.000 . .
    H H1A 0.42960 0.68370 0.45910 0.0420 Uiso c R 1.000 . .
    H H1B 0.37370 0.80030 0.42910 0.0420 Uiso c R 1.000 . .
    H H2 0.12350 0.09570 0.36650 0.0450 Uiso c R 1.000 . .
    H H3 0.13750 0.25880 0.44450 0.0400 Uiso c R 1.000 . .
    H H5 0.14940 0.48630 0.28470 0.0420 Uiso c R 1.000 . .
    H H6 0.13560 0.32360 0.20630 0.0450 Uiso c R 1.000 . .
    H H7 0.15570 0.46120 0.47300 0.0320 Uiso c R 1.000 . .
    H H10A -0.11020 0.69730 0.41680 0.0560 Uiso c R 1.000 . .
    H H10B -0.16990 0.61890 0.34740 0.0560 Uiso c R 1.000 . .
    H H11A -0.12890 0.81560 0.31430 0.0560 Uiso c R 1.000 . .
    H H11B -0.08110 0.71180 0.27700 0.0560 Uiso c R 1.000 . .
    H H12A 0.04920 0.85040 0.32320 0.0430 Uiso c R 1.000 . .
    H H12B 0.02750 0.85500 0.39980 0.0430 Uiso c R 1.000 . .
loop_
    _atom_site_aniso_label
    _atom_site_aniso_U_11
    _atom_site_aniso_U_22
    _atom_site_aniso_U_33
    _atom_site_aniso_U_12
    _atom_site_aniso_U_13
    _atom_site_aniso_U_23
    Cl1 0.0542(4) 0.0358(4) 0.0625(4) 0.0042(3) 0.0171(3) -0.0181(3)
    O1 0.0357(8) 0.0312(9) 0.0545(10) -0.0086(7) 0.0182(7) 0.0011(7)
    O2 0.0301(8) 0.0212(7) 0.0432(8) -0.0032(6) 0.0090(6) 0.0040(6)
    N1 0.0288(9) 0.0249(9) 0.0471(11) -0.0069(7) 0.0070(8) 0.0050(8)
    N2 0.0314(10) 0.0353(11) 0.0633(13) -0.0011(8) 0.0116(9) 0.0139(10)
    C1 0.0238(10) 0.0288(12) 0.0460(13) 0.0027(9) 0.0071(9) -0.0091(10)
    C2 0.0363(12) 0.0224(11) 0.0545(14) -0.0011(9) 0.0155(10) 0.0015(10)
    C3 0.0345(12) 0.0275(11) 0.0383(12) -0.0036(9) 0.0120(9) 0.0030(9)
    C4 0.0224(10) 0.0224(10) 0.0366(11) -0.0036(8) 0.0078(8) 0.0000(8)
    C5 0.0405(12) 0.0240(11) 0.0390(12) -0.0003(9) 0.0111(10) 0.0028(9)
    C6 0.0410(12) 0.0350(13) 0.0359(12) 0.0044(10) 0.0095(10) -0.0001(10)
    C7 0.0279(10) 0.0222(10) 0.0309(11) -0.0038(8) 0.0091(8) 0.0027(8)
    C8 0.0268(10) 0.0234(11) 0.0319(11) -0.0009(8) 0.0089(8) -0.0005(8)
    C9 0.0303(11) 0.0285(12) 0.0344(11) -0.0032(9) 0.0099(9) -0.0045(9)
    C10 0.0290(12) 0.0374(13) 0.0759(18) 0.0014(10) 0.0182(11) 0.0005(12)
    C11 0.0323(13) 0.0334(13) 0.0691(17) 0.0046(10) 0.0085(12) 0.0082(12)
    C12 0.0365(12) 0.0261(11) 0.0441(13) 0.0016(9) 0.0104(10) 0.0042(10)
    C13 0.0282(11) 0.0261(11) 0.0316(11) -0.0014(9) 0.0095(8) -0.0025(9)
    C14 0.0278(11) 0.0277(11) 0.0287(11) -0.0018(8) 0.0066(8) -0.0004(8)
    C15 0.0256(10) 0.0230(10) 0.0311(11) -0.0035(8) 0.0064(8) 0.0008(8)
    C16 0.0273(11) 0.0262(11) 0.0356(12) -0.0077(9) 0.0067(9) 0.0032(9)
_geom_special_details
;
Bond distances, angles <i>etc</i>. have been calculated using the rounded
fractional coordinates. All su's are estimated from the variances of the
(full) variance-covariance matrix. The cell e.s.d.'s are taken into account in
the estimation of distances, angles and torsion angles
;
loop_
    _geom_bond_atom_site_label_1
    _geom_bond_atom_site_label_2
    _geom_bond_site_symmetry_1
    _geom_bond_site_symmetry_2
    _geom_bond_distance
    _geom_bond_publ_flag
    Cl1 C1 . . 1.751(2) no
    O1 C9 . . 1.227(3) no
    O2 C13 . . 1.376(3) no
    O2 C14 . . 1.377(3) no
    N1 C14 . . 1.338(3) no
    N2 C16 . . 1.150(3) no
    N1 H1B . . 0.8800 no
    N1 H1A . . 0.8800 no
    C1 C6 . . 1.381(3) no
    C1 C2 . . 1.372(3) no
    C2 C3 . . 1.378(3) no
    C3 C4 . . 1.383(3) no
    C4 C7 . . 1.518(3) no
    C4 C5 . . 1.394(3) no
    C5 C6 . . 1.378(3) no
    C7 C8 . . 1.502(3) no
    C7 C15 . . 1.523(3) no
    C8 C9 . . 1.469(3) no
    C8 C13 . . 1.343(3) no
    C9 C10 . . 1.496(3) no
    C10 C11 . . 1.515(3) no
    C11 C12 . . 1.528(3) no
    C12 C13 . . 1.478(3) no
    C14 C15 . . 1.352(3) no
    C15 C16 . . 1.410(3) no
    C2 H2 . . 0.9500 no
    C3 H3 . . 0.9500 no
    C5 H5 . . 0.9500 no
    C6 H6 . . 0.9500 no
    C7 H7 . . 1.0000 no
    C10 H10A . . 0.9900 no
    C10 H10B . . 0.9900 no
    C11 H11A . . 0.9900 no
    C11 H11B . . 0.9900 no
    C12 H12A . . 0.9900 no
    C12 H12B . . 0.9900 no
loop_
    _geom_angle_atom_site_label_1
    _geom_angle_atom_site_label_2
    _geom_angle_atom_site_label_3
    _geom_angle_site_symmetry_1
    _geom_angle_site_symmetry_2
    _geom_angle_site_symmetry_3
    _geom_angle
    _geom_angle_publ_flag
    C13 O2 C14 . . . 118.95(15) no
    H1A N1 H1B . . . 120.00 no
    C14 N1 H1A . . . 120.00 no
    C14 N1 H1B . . . 120.00 no
    Cl1 C1 C2 . . . 118.92(16) no
    C2 C1 C6 . . . 121.4(2) no
    Cl1 C1 C6 . . . 119.64(17) no
    C1 C2 C3 . . . 119.1(2) no
    C2 C3 C4 . . . 121.3(2) no
    C3 C4 C7 . . . 120.28(18) no
    C3 C4 C5 . . . 118.24(18) no
    C5 C4 C7 . . . 121.46(17) no
    C4 C5 C6 . . . 121.16(19) no
    C1 C6 C5 . . . 118.8(2) no
    C8 C7 C15 . . . 109.00(16) no
    C4 C7 C8 . . . 113.00(17) no
    C4 C7 C15 . . . 111.14(16) no
    C7 C8 C9 . . . 117.51(17) no
    C7 C8 C13 . . . 123.17(19) no
    C9 C8 C13 . . . 119.15(18) no
    O1 C9 C8 . . . 120.54(19) no
    C8 C9 C10 . . . 118.15(18) no
    O1 C9 C10 . . . 121.2(2) no
    C9 C10 C11 . . . 112.7(2) no
    C10 C11 C12 . . . 110.5(2) no
    C11 C12 C13 . . . 110.97(17) no
    O2 C13 C8 . . . 123.17(18) no
    O2 C13 C12 . . . 111.50(17) no
    C8 C13 C12 . . . 125.3(2) no
    N1 C14 C15 . . . 127.46(19) no
    O2 C14 N1 . . . 110.92(17) no
    O2 C14 C15 . . . 121.62(19) no
    C7 C15 C14 . . . 123.71(18) no
    C7 C15 C16 . . . 117.10(17) no
    C14 C15 C16 . . . 119.17(19) no
    N2 C16 C15 . . . 177.8(2) no
    C1 C2 H2 . . . 120.00 no
    C3 C2 H2 . . . 120.00 no
    C2 C3 H3 . . . 119.00 no
    C4 C3 H3 . . . 119.00 no
    C4 C5 H5 . . . 119.00 no
    C6 C5 H5 . . . 119.00 no
    C1 C6 H6 . . . 121.00 no
    C5 C6 H6 . . . 121.00 no
    C4 C7 H7 . . . 108.00 no
    C8 C7 H7 . . . 108.00 no
    C15 C7 H7 . . . 108.00 no
    C9 C10 H10A . . . 109.00 no
    C9 C10 H10B . . . 109.00 no
    C11 C10 H10A . . . 109.00 no
    C11 C10 H10B . . . 109.00 no
    H10A C10 H10B . . . 108.00 no
    C10 C11 H11A . . . 110.00 no
    C10 C11 H11B . . . 110.00 no
    C12 C11 H11A . . . 109.00 no
    C12 C11 H11B . . . 110.00 no
    H11A C11 H11B . . . 108.00 no
    C11 C12 H12A . . . 109.00 no
    C11 C12 H12B . . . 109.00 no
    C13 C12 H12A . . . 109.00 no
    C13 C12 H12B . . . 109.00 no
    H12A C12 H12B . . . 108.00 no
loop_
    _geom_torsion_atom_site_label_1
    _geom_torsion_atom_site_label_2
    _geom_torsion_atom_site_label_3
    _geom_torsion_atom_site_label_4
    _geom_torsion_site_symmetry_1
    _geom_torsion_site_symmetry_2
    _geom_torsion_site_symmetry_3
    _geom_torsion_site_symmetry_4
    _geom_torsion
    _geom_torsion_publ_flag
    C13 O2 C14 N1 . . . . -175.33(16) no
    C13 O2 C14 C15 . . . . 4.4(3) no
    C14 O2 C13 C8 . . . . -2.4(3) no
    C14 O2 C13 C12 . . . . 176.27(17) no
    Cl1 C1 C2 C3 . . . . 177.03(18) no
    Cl1 C1 C6 C5 . . . . -177.07(18) no
    C2 C1 C6 C5 . . . . 1.3(3) no
    C6 C1 C2 C3 . . . . -1.4(3) no
    C1 C2 C3 C4 . . . . -0.1(3) no
    C2 C3 C4 C7 . . . . -177.0(2) no
    C2 C3 C4 C5 . . . . 1.4(3) no
    C3 C4 C7 C15 . . . . 112.8(2) no
    C3 C4 C7 C8 . . . . -124.3(2) no
    C3 C4 C5 C6 . . . . -1.5(3) no
    C5 C4 C7 C8 . . . . 57.4(3) no
    C5 C4 C7 C15 . . . . -65.5(2) no
    C7 C4 C5 C6 . . . . 176.9(2) no
    C4 C5 C6 C1 . . . . 0.1(3) no
    C4 C7 C15 C14 . . . . 120.7(2) no
    C4 C7 C15 C16 . . . . -57.6(2) no
    C8 C7 C15 C14 . . . . -4.5(3) no
    C4 C7 C8 C9 . . . . 67.0(2) no
    C4 C7 C8 C13 . . . . -117.7(2) no
    C15 C7 C8 C9 . . . . -168.89(17) no
    C15 C7 C8 C13 . . . . 6.4(3) no
    C8 C7 C15 C16 . . . . 177.19(17) no
    C13 C8 C9 C10 . . . . 2.3(3) no
    C7 C8 C13 C12 . . . . 178.03(19) no
    C9 C8 C13 O2 . . . . 171.79(18) no
    C7 C8 C13 O2 . . . . -3.5(3) no
    C7 C8 C9 O1 . . . . 1.2(3) no
    C7 C8 C9 C10 . . . . 177.81(18) no
    C13 C8 C9 O1 . . . . -174.36(19) no
    C9 C8 C13 C12 . . . . -6.7(3) no
    O1 C9 C10 C11 . . . . -154.9(2) no
    C8 C9 C10 C11 . . . . 28.4(3) no
    C9 C10 C11 C12 . . . . -53.7(3) no
    C10 C11 C12 C13 . . . . 48.8(2) no
    C11 C12 C13 O2 . . . . 161.65(18) no
    C11 C12 C13 C8 . . . . -19.7(3) no
    O2 C14 C15 C7 . . . . -0.6(3) no
    O2 C14 C15 C16 . . . . 177.71(18) no
    N1 C14 C15 C7 . . . . 179.11(19) no
    N1 C14 C15 C16 . . . . -2.6(3) no
loop_
    _geom_hbond_atom_site_label_D
    _geom_hbond_atom_site_label_H
    _geom_hbond_atom_site_label_A
    _geom_hbond_site_symmetry_A
    _geom_hbond_distance_DH
    _geom_hbond_distance_HA
    _geom_hbond_distance_DA
    _geom_hbond_angle_DHA
    _geom_hbond_publ_flag
    N1 H1A N2 3_666 0.88 2.25 3.132(3) 177 yes
    N1 H1B O1 5_555 0.88 2.15 2.955(2) 151 yes
    C3 H3 N2 7_556 0.95 2.48 3.226(3) 135 yes
_iucr_refine_instructions_details
;
;
