# Supplementary material for: 2-Amino-4-(4-chloro­phen­yl)-5-oxo-5,6,7,8-tetra­hydro-4H-chromene-3-carbonitrile
Source: Acta Crystallogr Sect E Struct Rep Online. 2012 Apr 18;68(Pt 5):o1414–5. doi: 10.1107/S1600536812015838 (PMC3344539; doi:10.1107/S1600536812015838)
Supplement: Supplementary file 2 [file e-68-o1414-Isup2.hkl]

# 
# h,k,l, Fc-squared, Fo-squared, sigma(Fo-squared) and status flag 
# 
data_I
_shelx_title ' SKM-268 in C2/c' 
_shelx_refln_list_code          4 
_shelx_F_calc_maximum      365.57 
_exptl_crystal_F_000      1248.00 
_reflns_d_resolution_high  0.8107 
 
loop_ 
 _symmetry_equiv_pos_as_xyz 
 'x, y, z' 
 '-x, y, -z+1/2' 
 'x+1/2, y+1/2, z' 
 '-x+1/2, y+1/2, -z+1/2' 
 '-x, -y, -z' 
 'x, -y, z-1/2' 
 '-x+1/2, -y+1/2, -z' 
 'x+1/2, -y+1/2, z-1/2' 
 
_cell_length_a    13.7535 
_cell_length_b    11.0775 
_cell_length_c    19.3704 
_cell_angle_alpha  90.000 
_cell_angle_beta  107.856 
_cell_angle_gamma  90.000 
 
_shelx_F_squared_multiplier     1.000 
 
loop_ 
 _refln_index_h 
 _refln_index_k 
 _refln_index_l 
 _refln_F_squared_calc 
 _refln_F_squared_meas 
 _refln_F_squared_sigma 
 _refln_observed_status 
   2   0   0     1046.04      923.40    209.10 o 
   4   0   0   133644.20   129833.66    722.44 o 
   6   0   0       19.55       20.83      9.90 o 
   8   0   0    13388.93    13551.03    247.21 o 
  10   0   0     1441.61     1409.99     82.40 o 
  12   0   0     3302.49     3110.14    136.32 o 
  14   0   0     1266.93     1200.74    145.85 o 
  16   0   0       83.90      346.73     95.73 o 
   1   1   0     1899.15     2161.31     81.98 o 
   3   1   0     4538.43     4623.99     42.31 o 
   5   1   0     2294.60     1948.22     35.32 o 
   7   1   0        1.30       19.49      8.59 o 
   9   1   0     4634.90     4357.80    120.61 o 
  11   1   0      630.57      640.45     55.76 o 
  13   1   0       15.94       28.55     26.34 o 
  15   1   0      320.45      478.54     92.15 o 
   0   2   0     4889.53     3512.60   1274.62 o 
   2   2   0      650.45      605.62     20.24 o 
   4   2   0     3358.37     3601.16     52.13 o 
   6   2   0      744.15      836.08     30.72 o 
   8   2   0      181.03      169.68     17.47 o 
  10   2   0     2810.44     2764.18     72.84 o 
  12   2   0     1022.56      903.01     66.68 o 
  14   2   0      101.19      142.18     35.81 o 
   1   3   0     1801.34     1986.76     82.06 o 
   3   3   0     5891.61     5524.43    110.65 o 
   5   3   0     4945.18     5331.85     71.59 o 
   7   3   0      177.36      136.56     15.53 o 
   9   3   0      571.60      510.40     38.17 o 
  11   3   0      337.24      430.85     41.04 o 
  13   3   0      150.94      134.29     30.75 o 
  15   3   0       15.58      -25.51     25.51 o 
   0   4   0     6824.93     7571.88    116.10 o 
   2   4   0      823.75      938.40     26.94 o 
   4   4   0      115.64      147.51     17.76 o 
   6   4   0     1049.95     1142.56     38.99 o 
   8   4   0      222.97      224.00     27.16 o 
  10   4   0       90.39       81.15     25.80 o 
  12   4   0      147.34      173.00     32.46 o 
  14   4   0        0.92        8.09     26.87 o 
   1   5   0       42.47       34.42      7.17 o 
   3   5   0      391.93      409.70     22.36 o 
   5   5   0     1785.08     1795.57     63.57 o 
   7   5   0      374.85      418.10     36.84 o 
   9   5   0       62.13       91.54     24.25 o 
  11   5   0      472.38      448.17     44.77 o 
  13   5   0       90.02       87.25     28.13 o 
  15   5   0       57.08       78.02     38.55 o 
   0   6   0     9782.77     9844.02    149.35 o 
   2   6   0      242.71      291.53     16.18 o 
   4   6   0     1735.31     1628.73     48.52 o 
   6   6   0      609.06      512.97     40.30 o 
   8   6   0       17.34       21.68     22.18 o 
  10   6   0       65.95       53.67     26.64 o 
  12   6   0       10.98       25.78     24.48 o 
  14   6   0      320.91      363.11     46.28 o 
   1   7   0      986.78      896.12     34.77 o 
   3   7   0     2059.81     2008.89     59.87 o 
   5   7   0     1637.95     1610.73     69.33 o 
   7   7   0     1039.84      940.54     58.47 o 
   9   7   0      258.45      265.75     38.42 o 
  11   7   0      212.64      230.22     37.09 o 
  13   7   0       76.22      115.26     32.62 o 
   0   8   0     5447.41     5270.11    123.58 o 
   2   8   0     1296.10     1283.50     50.63 o 
   4   8   0      532.15      459.10     39.79 o 
   6   8   0      319.48      331.14     37.48 o 
   8   8   0     4203.31     4496.70    160.01 o 
  10   8   0        0.85       -9.46     23.24 o 
  12   8   0     1295.52     1388.79     88.91 o 
   1   9   0      302.21      346.08     28.47 o 
   3   9   0     5552.32     5325.87    130.57 o 
   5   9   0       46.99       49.67     22.49 o 
   7   9   0      201.02      230.50     34.67 o 
   9   9   0      242.89      225.49     38.29 o 
  11   9   0      483.05      580.44     59.40 o 
   0  10   0       32.36       75.94     28.64 o 
   2  10   0      148.46      122.62     30.53 o 
   4  10   0     2556.22     2256.01     92.02 o 
   6  10   0      275.00      256.52     41.32 o 
   8  10   0      159.90      114.66     27.77 o 
  10  10   0      234.34      162.12     37.02 o 
   1  11   0      204.32      247.00     44.45 o 
   3  11   0      305.86      329.12     51.79 o 
   5  11   0       13.56        9.47     20.64 o 
   7  11   0       48.00       83.70     27.22 o 
   9  11   0       33.35       45.34     28.35 o 
   0  12   0      800.73      953.88    144.72 o 
   2  12   0      253.04      273.00     44.06 o 
   4  12   0      605.17      583.93     64.77 o 
   6  12   0       20.55       17.34     24.53 o 
   1  13   0       44.95        1.63     53.94 o 
   3  13   0       26.44       27.75     29.24 o 
 -15   1   1     1270.11     1154.73     80.03 o 
 -13   1   1       56.74       93.33     29.33 o 
 -11   1   1    11622.76    11116.92    202.45 o 
  -9   1   1      747.52      729.51     33.43 o 
  -7   1   1    13242.27    14469.99    157.79 o 
  -5   1   1    13188.91    13938.94    182.54 o 
  -3   1   1    11083.57    11661.18    175.62 o 
  -1   1   1      262.22      265.05     13.48 o 
   1   1   1     5226.82     6137.31     83.74 o 
   3   1   1    56826.45    60587.68   1272.85 o 
   5   1   1      157.32      205.54     22.59 o 
   7   1   1    16998.56    18985.02    209.19 o 
   9   1   1        5.72       23.09     12.42 o 
  11   1   1     1130.72      976.80     52.11 o 
  13   1   1       13.76       27.91     25.22 o 
  15   1   1      358.51      459.42    107.79 o 
 -16   2   1      321.24      384.72     49.40 o 
 -14   2   1      189.51      194.80     38.28 o 
 -12   2   1      284.07      310.00     35.34 o 
 -10   2   1       15.39       27.42     13.58 o 
  -8   2   1      639.58      636.09     26.63 o 
  -6   2   1     3980.49     4086.20     88.79 o 
  -4   2   1        7.21       40.08      7.83 o 
  -2   2   1      270.03      254.54     11.19 o 
   0   2   1    12529.13    11022.63   2369.01 o 
   2   2   1       24.53       58.17      6.09 o 
   4   2   1    19254.71    20397.73    150.40 o 
   6   2   1     2659.61     2557.29     43.15 o 
   8   2   1     3951.43     3910.71     78.86 o 
  10   2   1     6350.26     6150.21    110.66 o 
  12   2   1      506.85      474.76     49.72 o 
  14   2   1       22.59       47.16     27.35 o 
 -15   3   1      244.43      310.74     45.48 o 
 -13   3   1       28.33       31.94     26.72 o 
 -11   3   1        1.97        4.86     20.00 o 
  -9   3   1       87.17      130.77     19.02 o 
  -7   3   1      456.82      467.50     24.62 o 
  -5   3   1     4579.50     5395.53    160.94 o 
  -3   3   1     3316.90     3531.87    111.85 o 
  -1   3   1    24225.89    25258.02    237.40 o 
   1   3   1     1611.65     1750.74     68.36 o 
   3   3   1     8574.12     8998.91    111.54 o 
   5   3   1      634.01      926.79     29.28 o 
   7   3   1      112.30      138.11     15.03 o 
   9   3   1      353.75      300.63     29.45 o 
  11   3   1     1353.06     1339.53     69.36 o 
  13   3   1       76.95      114.75     33.99 o 
  15   3   1       57.14       62.43     32.56 o 
 -14   4   1       12.36       29.77     31.62 o 
 -12   4   1      161.43      202.55     32.80 o 
 -10   4   1      409.82      408.59     39.22 o 
  -8   4   1      646.25      587.79     41.20 o 
  -6   4   1     1536.04     1666.81     84.14 o 
  -4   4   1     2985.68     3516.67     68.26 o 
  -2   4   1     4868.76     5185.29     60.68 o 
   0   4   1     1459.48     1353.79    193.34 o 
   2   4   1      370.09      413.59     20.16 o 
   4   4   1     3267.05     2878.47     72.28 o 
   6   4   1      232.42      204.77     22.24 o 
   8   4   1     1028.86     1120.83     56.90 o 
  10   4   1      135.99      185.68     30.20 o 
  12   4   1        0.18       20.47     22.62 o 
  14   4   1        0.01       16.79     25.45 o 
 -15   5   1      215.29      272.17     48.77 o 
 -13   5   1      102.23      124.27     29.37 o 
 -11   5   1     1368.50     1252.65     70.96 o 
  -9   5   1      245.43      212.94     31.47 o 
  -7   5   1     3240.75     3076.12     90.98 o 
  -5   5   1     3892.38     3827.99     92.59 o 
  -3   5   1      511.99      466.49     18.17 o 
  -1   5   1      118.39      150.01     11.88 o 
   1   5   1     4850.31     4971.12    129.70 o 
   3   5   1      361.59      406.78     22.41 o 
   5   5   1      928.47      862.40     48.25 o 
   7   5   1      417.63      363.45     34.16 o 
   9   5   1       94.21      104.31     23.94 o 
  11   5   1       23.77       17.18     20.16 o 
  13   5   1      429.13      526.35     50.25 o 
 -14   6   1       21.46       49.43     31.31 o 
 -12   6   1      141.27      166.31     32.55 o 
 -10   6   1        9.54      -16.83     21.67 o 
  -8   6   1     2119.32     2046.86     82.33 o 
  -6   6   1      101.42      107.72     23.94 o 
  -4   6   1     1762.88     1718.71     86.02 o 
  -2   6   1      171.45      188.59     13.74 o 
   0   6   1     1861.74     1769.21     49.92 o 
   2   6   1      843.94      977.49     28.78 o 
   4   6   1     1913.50     1853.36     50.76 o 
   6   6   1        5.57       14.83     16.96 o 
   8   6   1      604.98      641.36     49.49 o 
  10   6   1      388.05      330.35     39.68 o 
  12   6   1       39.22       34.16     22.90 o 
  14   6   1      133.29      165.37     35.49 o 
 -13   7   1        3.45       -6.47     25.53 o 
 -11   7   1       78.48       95.99     30.55 o 
  -9   7   1        2.24        5.46     24.73 o 
  -7   7   1     1167.65     1146.31     64.70 o 
  -5   7   1     2299.24     2209.73     81.89 o 
  -3   7   1      619.68      612.49     35.28 o 
  -1   7   1      273.98      233.00     17.26 o 
   1   7   1      644.02      707.24     28.11 o 
   3   7   1        7.19       21.78     11.48 o 
   5   7   1     1723.77     1582.07     67.64 o 
   7   7   1     1194.53     1129.68     64.98 o 
   9   7   1      176.58      124.78     29.58 o 
  11   7   1      203.24      187.64     33.92 o 
  13   7   1        5.99        2.58     24.06 o 
 -12   8   1      155.34      347.82    142.67 o 
 -10   8   1      327.45      353.18     43.56 o 
  -8   8   1     4252.78     4187.93    128.55 o 
  -6   8   1      380.45      424.65     41.80 o 
  -4   8   1        0.11        4.02     17.12 o 
  -2   8   1        1.04       39.84     13.56 o 
   0   8   1      131.24      140.91     16.40 o 
   2   8   1      653.50      649.96     35.96 o 
   4   8   1      544.63      477.71     41.55 o 
   6   8   1     1752.37     1655.08     78.67 o 
   8   8   1     2677.92     2262.07     95.69 o 
  10   8   1      722.25      731.30     61.03 o 
  12   8   1      310.09      270.04     42.99 o 
 -11   9   1      210.53      193.96     41.88 o 
  -9   9   1      136.85      196.65     35.30 o 
  -7   9   1     1810.39     1583.57     82.05 o 
  -5   9   1       52.04       65.37     23.89 o 
  -3   9   1     6923.82     6272.66    141.70 o 
  -1   9   1      874.23      843.84     96.07 o 
   1   9   1     1033.65      991.17     46.82 o 
   3   9   1     1511.87     1692.99     83.50 o 
   5   9   1     2016.63     1959.31     86.50 o 
   7   9   1      350.02      309.25     39.92 o 
   9   9   1      567.55      673.18     59.22 o 
  11   9   1      655.81      568.29     57.69 o 
 -10  10   1      140.82      134.74     35.47 o 
  -8  10   1      740.86      829.79     63.81 o 
  -6  10   1      580.62      542.99     49.29 o 
  -4  10   1     1264.49     1217.06     67.99 o 
  -2  10   1      207.66      192.68     37.77 o 
   0  10   1     2986.44     2841.92    172.48 o 
   2  10   1       37.18       23.60     20.63 o 
   4  10   1     1337.77     1304.76     71.45 o 
   6  10   1      729.26      672.76     54.88 o 
   8  10   1      437.98      433.85     47.63 o 
  10  10   1        5.49       12.47     29.69 o 
  -9  11   1      158.76      212.56     39.86 o 
  -7  11   1       21.08       20.87     23.38 o 
  -5  11   1       62.28       19.70     22.85 o 
  -3  11   1      459.79      445.21     55.11 o 
  -1  11   1      320.89      273.64     45.57 o 
   1  11   1      707.23      699.30     66.17 o 
   3  11   1      839.97      776.70     71.08 o 
   5  11   1      944.01      830.10     62.29 o 
   7  11   1      285.96      263.83     37.84 o 
   9  11   1      258.99      238.27     40.92 o 
  -6  12   1      650.28      716.76     74.09 o 
  -4  12   1      663.07      677.93     70.55 o 
  -2  12   1      693.91      703.03    104.77 o 
   0  12   1     1479.76     1598.70    135.16 o 
   2  12   1      620.21      612.02     64.83 o 
   4  12   1       26.48       27.81     30.12 o 
   6  12   1       38.26       41.00     25.16 o 
  -5  13   1       24.04       40.16     31.75 o 
  -3  13   1      322.35      385.24     54.79 o 
  -1  13   1      137.23      170.97     60.52 o 
   1  13   1      165.93      149.24     82.16 o 
   3  13   1      221.16      327.30     50.25 o 
 -16   0   2     2531.95     2836.77    243.09 o 
 -14   0   2        0.26       21.84     24.08 o 
 -12   0   2     1776.55     1764.26     99.25 o 
 -10   0   2      571.97      569.50     50.27 o 
  -8   0   2    12805.64    12571.97    329.56 o 
  -6   0   2      183.61      218.13     30.89 o 
  -4   0   2    65205.97    69630.41    499.12 o 
  -2   0   2    12982.43    14412.45    152.13 o 
   0   0   2      133.36      184.98     12.24 o 
   2   0   2     2604.05     2733.79     79.52 o 
   4   0   2     1573.25     1691.30    118.71 o 
   6   0   2     5311.65     5691.27    190.73 o 
   8   0   2     1636.66     1767.59     65.94 o 
  10   0   2      153.81      143.94     30.91 o 
  12   0   2      824.64      852.82    106.09 o 
  14   0   2        2.47       -8.67     46.73 o 
 -15   1   2      210.61      216.14     40.60 o 
 -13   1   2      687.31      723.15     58.52 o 
 -11   1   2      587.41      528.21     33.41 o 
  -9   1   2      266.48      254.23     18.14 o 
  -7   1   2     8982.12     9873.99    159.44 o 
  -5   1   2     4897.72     4930.36     75.15 o 
  -3   1   2     1383.15     1413.11     33.34 o 
  -1   1   2     6387.55     6373.83     86.87 o 
   1   1   2    32036.74    36123.48    478.41 o 
   3   1   2      589.81      600.90     16.40 o 
   5   1   2    14102.92    14403.26    181.09 o 
   7   1   2       43.11       53.42      9.16 o 
   9   1   2       47.73       45.79     11.89 o 
  11   1   2     1598.75     1540.23     72.02 o 
  13   1   2     1789.87     1777.98     94.60 o 
  15   1   2      492.09      555.35     79.15 o 
 -16   2   2      146.44      226.22     39.70 o 
 -14   2   2      144.11      141.38     33.94 o 
 -12   2   2     2046.25     2054.32     82.29 o 
 -10   2   2      693.79      641.81     34.75 o 
  -8   2   2       54.38       59.43     12.56 o 
  -6   2   2     2415.41     2706.10     45.27 o 
  -4   2   2      976.44      820.77     31.66 o 
  -2   2   2     9655.50    10668.98    198.76 o 
   0   2   2     4686.27     4657.89    726.14 o 
   2   2   2      602.65      697.41     16.97 o 
   4   2   2      562.49      552.11     17.14 o 
   6   2   2     2585.39     2877.56     48.81 o 
   8   2   2     2366.73     2205.19     60.16 o 
  10   2   2     5998.16     5808.38    135.53 o 
  12   2   2      206.13      262.30     53.56 o 
  14   2   2      403.55      448.27     52.64 o 
 -15   3   2       12.34       12.87     25.34 o 
 -13   3   2      324.09      277.42     37.66 o 
 -11   3   2        3.43        2.88     21.11 o 
  -9   3   2      284.06      270.48     23.64 o 
  -7   3   2       14.55       16.88      9.51 o 
  -5   3   2     1755.06     1760.32     69.19 o 
  -3   3   2      749.32      584.91     18.99 o 
  -1   3   2      364.67      275.25     37.97 o 
   1   3   2     2873.71     2775.17     45.22 o 
   3   3   2       29.08       24.20      6.81 o 
   5   3   2     1315.55     1123.45     32.98 o 
   7   3   2      224.90      191.28     17.29 o 
   9   3   2      101.46       93.42     20.41 o 
  11   3   2       23.46       56.71     22.55 o 
  13   3   2       86.78       58.21     28.05 o 
  15   3   2       18.85       21.79     27.20 o 
 -14   4   2       32.64       20.66     35.43 o 
 -12   4   2     2069.86     2027.55    104.88 o 
 -10   4   2     1471.45     1358.80     66.80 o 
  -8   4   2     3394.35     3378.13     92.21 o 
  -6   4   2     1876.87     1951.19     57.35 o 
  -4   4   2      469.12      463.92     23.12 o 
  -2   4   2     1914.59     1771.58     35.88 o 
   0   4   2     5580.66     4274.12    861.53 o 
   2   4   2     1836.34     2179.76     47.03 o 
   4   4   2    11500.57    12153.69    169.61 o 
   6   4   2     4820.45     4998.86    105.40 o 
   8   4   2       67.37       53.12     17.45 o 
  10   4   2      276.83      269.77     33.22 o 
  12   4   2       57.89      170.64    114.21 o 
  14   4   2       10.44       12.75     27.91 o 
 -15   5   2        0.43        1.78     30.57 o 
 -13   5   2        0.96        3.86     22.46 o 
 -11   5   2      109.64      125.04     31.41 o 
  -9   5   2       29.67       31.32     21.26 o 
  -7   5   2      422.05      397.75     35.36 o 
  -5   5   2      419.97      443.28     21.58 o 
  -3   5   2     5457.81     5623.64     93.40 o 
  -1   5   2        6.79       36.04     11.44 o 
   1   5   2       34.11       40.32      7.35 o 
   3   5   2      465.96      491.00     24.45 o 
   5   5   2        0.24       24.84     12.47 o 
   7   5   2      450.96      382.71     35.28 o 
   9   5   2     1153.00     1087.20     62.41 o 
  11   5   2      423.17      371.99     41.40 o 
  13   5   2      195.77      238.23     36.79 o 
 -14   6   2        9.26       11.17     27.68 o 
 -12   6   2      154.46      125.20     30.92 o 
 -10   6   2      562.27      554.49     49.10 o 
  -8   6   2      291.44      295.05     36.03 o 
  -6   6   2     1953.57     1774.05     71.42 o 
  -4   6   2     4327.43     4140.62     64.30 o 
  -2   6   2      104.21       79.58      9.72 o 
   0   6   2      724.19      586.20     88.52 o 
   2   6   2      474.16      571.65     27.37 o 
   4   6   2        6.29       12.46     11.73 o 
   6   6   2       23.12       24.44     16.15 o 
   8   6   2     2348.85     1987.34     80.34 o 
  10   6   2        1.04       29.44     21.71 o 
  12   6   2        1.80        3.29     20.87 o 
  14   6   2        3.57        3.91     27.67 o 
 -13   7   2       33.48      119.67     32.55 o 
 -11   7   2      554.66      544.58     51.52 o 
  -9   7   2     1006.84      956.71     63.95 o 
  -7   7   2     7450.15     6889.66    160.53 o 
  -5   7   2      121.39      119.99     22.52 o 
  -3   7   2     3446.13     3418.58    133.12 o 
  -1   7   2      121.96       90.22     20.51 o 
   1   7   2     4881.84     5097.94    105.97 o 
   3   7   2      287.97      292.02     23.15 o 
   5   7   2     1682.50     1686.49     70.67 o 
   7   7   2     1187.07     1039.18     61.79 o 
   9   7   2       88.27      173.10     32.29 o 
  11   7   2       46.43       92.10     27.65 o 
  13   7   2      605.59      695.12     61.67 o 
 -12   8   2      302.37      314.41     53.86 o 
 -10   8   2      501.61      435.54     46.13 o 
  -8   8   2      758.01      836.38     61.55 o 
  -6   8   2       42.74       47.54     22.07 o 
  -4   8   2     1253.90     1192.12     59.49 o 
  -2   8   2     1040.69     1006.54     46.22 o 
   0   8   2     3435.55     2487.54    609.67 o 
   2   8   2       97.79      103.21     16.58 o 
   4   8   2    11658.09    10679.38    187.28 o 
   6   8   2     2442.57     2344.21     92.57 o 
   8   8   2     2275.65     2118.41     97.10 o 
  10   8   2        9.85        6.24     21.89 o 
  12   8   2      836.67      887.61     97.10 o 
 -11   9   2        5.09       17.41     28.86 o 
  -9   9   2      801.45      931.59     66.02 o 
  -7   9   2      865.68      924.54     63.57 o 
  -5   9   2     4024.23     4020.96    122.56 o 
  -3   9   2     2162.78     2119.12    111.50 o 
  -1   9   2     4727.98     2584.36   1714.77 o 
   1   9   2       62.82       72.02     15.91 o 
   3   9   2     3463.12     3206.07    104.77 o 
   5   9   2        0.24       14.67     19.25 o 
   7   9   2      192.21      183.85     33.80 o 
   9   9   2      255.31      250.49     35.97 o 
  11   9   2       20.84       29.85     28.27 o 
 -10  10   2        1.91       66.42     33.38 o 
  -8  10   2      743.36      704.37     60.10 o 
  -6  10   2      128.24      115.49     30.00 o 
  -4  10   2     1780.75     1854.40     96.34 o 
  -2  10   2     1211.03     1192.81     83.86 o 
   0  10   2      212.46      102.24     44.79 o 
   2  10   2     4268.95     4016.46    120.41 o 
   4  10   2      284.33      253.71     36.62 o 
   6  10   2      422.43      454.70     47.54 o 
   8  10   2       26.27       31.04     21.05 o 
  10  10   2      602.22      632.77     58.74 o 
  -9  11   2      344.82      398.29     49.99 o 
  -7  11   2       22.35       10.17     22.10 o 
  -5  11   2      247.22      241.86     36.93 o 
  -3  11   2      601.83      489.19     59.08 o 
  -1  11   2        0.80       27.46     30.37 o 
   1  11   2       29.25       80.63     30.63 o 
   3  11   2        4.26       30.61     23.88 o 
   5  11   2       59.53       65.75     24.54 o 
   7  11   2      476.16      507.67     50.86 o 
   9  11   2        2.59       24.90     25.70 o 
  -8  12   2      645.18      820.50     70.60 o 
  -6  12   2      152.15      163.27     44.06 o 
  -4  12   2      612.82      558.82     66.57 o 
  -2  12   2       37.12       72.51     33.53 o 
   0  12   2      248.86      375.60     78.76 o 
   2  12   2        0.39       26.51     25.79 o 
   4  12   2       11.28       27.14     26.36 o 
   6  12   2      107.62      147.93     32.57 o 
  -5  13   2        8.80       37.96     35.92 o 
  -3  13   2      760.19      739.81    160.55 o 
  -1  13   2       48.34       93.11     58.57 o 
   1  13   2      490.80      488.81    136.81 o 
   3  13   2       57.18       50.28     34.06 o 
 -15   1   3       15.55       26.29     26.09 o 
 -13   1   3     1645.02     1442.48    112.94 o 
 -11   1   3      112.25      105.59     33.26 o 
  -9   1   3     2667.71     2298.06    325.98 o 
  -7   1   3     1435.39     1694.97    179.99 o 
  -5   1   3     8792.31     9811.80    106.18 o 
  -3   1   3      450.99      437.95     40.37 o 
  -1   1   3    28300.40    30208.72    466.90 o 
   1   1   3      294.73      283.21     30.45 o 
   3   1   3     3733.86     3963.75     58.97 o 
   5   1   3     1264.65     1429.63     33.08 o 
   7   1   3      693.60      651.15     26.04 o 
   9   1   3        0.23       14.25     11.07 o 
  11   1   3      971.80      910.01     49.75 o 
  13   1   3        7.97       27.19     22.20 o 
  15   1   3        3.33       20.25     29.83 o 
 -16   2   3       20.53       23.75     29.10 o 
 -14   2   3      116.13       96.65     40.73 o 
 -12   2   3      413.68      443.19     40.74 o 
 -10   2   3     1126.72     1092.17     45.09 o 
  -8   2   3      116.47      163.58     13.94 o 
  -6   2   3     4615.30     5166.24    136.72 o 
  -4   2   3     5109.87     5500.08     62.08 o 
  -2   2   3     3828.78     3834.77    110.23 o 
   0   2   3     1429.78     1141.22    186.74 o 
   2   2   3    14543.85    14856.70    158.80 o 
   4   2   3      280.52      248.43     12.48 o 
   6   2   3      527.78      642.78     23.77 o 
   8   2   3     1090.32     1146.13     43.32 o 
  10   2   3      646.29      646.59     45.19 o 
  12   2   3      331.80      371.02     44.40 o 
  14   2   3       64.93       49.05     23.21 o 
 -15   3   3      299.57      260.24     41.33 o 
 -13   3   3      298.08      254.46     34.97 o 
 -11   3   3       17.47       22.11     21.05 o 
  -9   3   3     1451.31     1300.93     48.17 o 
  -7   3   3    15925.96    17235.60    154.61 o 
  -5   3   3    10905.76    11653.11    115.89 o 
  -3   3   3    23016.91    25073.61    342.49 o 
  -1   3   3     3188.73     3035.42    390.99 o 
   1   3   3    12807.65    13257.26    215.23 o 
   3   3   3     3386.60     3698.54     51.07 o 
   5   3   3    10328.67    10505.57     94.67 o 
   7   3   3      510.24      539.58     29.87 o 
   9   3   3        0.35       27.29     26.54 o 
  11   3   3      254.23      218.03     30.24 o 
  13   3   3       52.40       61.30     24.29 o 
 -14   4   3      244.34      241.54     35.85 o 
 -12   4   3      730.93      688.74     53.85 o 
 -10   4   3      425.39      390.09     38.10 o 
  -8   4   3      738.34      744.94     35.58 o 
  -6   4   3     5630.88     6337.84    149.85 o 
  -4   4   3    10150.12    11205.87    215.79 o 
  -2   4   3    17910.92    19103.68    192.82 o 
   0   4   3    14800.24    12116.59   2039.42 o 
   2   4   3     9872.40    10652.46    187.03 o 
   4   4   3    12773.70    13676.27    133.50 o 
   6   4   3     5037.27     4904.85    107.32 o 
   8   4   3     1053.63      956.13     52.01 o 
  10   4   3      511.04      468.87     41.35 o 
  12   4   3     2029.51     2008.16     92.71 o 
  14   4   3      175.10      154.93     34.72 o 
 -15   5   3      371.25      426.45     56.95 o 
 -13   5   3        2.92       14.34     23.71 o 
 -11   5   3       75.74       76.18     27.08 o 
  -9   5   3      574.65      619.90     47.08 o 
  -7   5   3      317.53      244.50     28.04 o 
  -5   5   3     5300.69     5581.23     75.28 o 
  -3   5   3     4509.40     4229.44     83.25 o 
  -1   5   3     1434.50     1491.21     38.78 o 
   1   5   3     2449.88     2202.65     41.78 o 
   3   5   3      420.52      336.65     25.77 o 
   5   5   3      434.36      454.49     33.86 o 
   7   5   3      154.20      193.43     24.63 o 
   9   5   3      839.54      906.54     55.96 o 
  11   5   3      354.20      314.80     45.72 o 
  13   5   3      189.79      220.03     33.95 o 
 -14   6   3        9.64        4.08     26.62 o 
 -12   6   3      456.74      445.91     47.40 o 
 -10   6   3      418.78      471.72     47.79 o 
  -8   6   3      910.65      805.70     53.78 o 
  -6   6   3       59.66       71.28     19.28 o 
  -4   6   3     1035.38     1067.48     34.46 o 
  -2   6   3     3896.56     4301.01    124.17 o 
   0   6   3      380.17      310.84     51.63 o 
   2   6   3       10.10       14.50      6.05 o 
   4   6   3      211.35      176.28     21.67 o 
   6   6   3      701.63      690.41     45.66 o 
   8   6   3       59.89       39.87     20.99 o 
  10   6   3      183.67      171.95     30.50 o 
  12   6   3        8.47       29.14     23.48 o 
 -13   7   3        6.24       42.59     26.48 o 
 -11   7   3      203.14      156.09     34.68 o 
  -9   7   3      182.30      137.40     32.16 o 
  -7   7   3     2581.40     2648.20     93.97 o 
  -5   7   3      751.48      767.93     47.20 o 
  -3   7   3      540.04      540.55     32.21 o 
  -1   7   3       54.11       68.85     11.76 o 
   1   7   3        2.82       14.59     10.34 o 
   3   7   3        5.09       12.76     10.51 o 
   5   7   3     3338.64     3315.10    100.36 o 
   7   7   3     6873.55     6659.70    175.60 o 
   9   7   3      321.17      482.16     46.45 o 
  11   7   3      364.20      274.41     37.45 o 
  13   7   3        7.52       30.54     29.51 o 
 -12   8   3       26.33       45.77     30.40 o 
 -10   8   3       16.18        9.01     26.07 o 
  -8   8   3      231.70      258.45     38.62 o 
  -6   8   3       26.57       16.19     20.10 o 
  -4   8   3       17.56       25.91     16.78 o 
  -2   8   3     2088.18     1969.78     93.90 o 
   0   8   3       10.22       15.17     11.00 o 
   2   8   3       10.57       29.91     12.54 o 
   4   8   3        7.92        7.28     15.02 o 
   6   8   3        0.02       18.94     15.90 o 
   8   8   3      958.83      966.93     66.80 o 
  10   8   3       78.28      111.98     29.09 o 
  12   8   3      299.99      349.57     45.70 o 
 -11   9   3      663.51      664.21     61.52 o 
  -9   9   3      366.32      346.53     44.81 o 
  -7   9   3     1761.53     1731.98     84.79 o 
  -5   9   3     4553.46     4287.14    124.08 o 
  -3   9   3     2277.63     2112.81     83.66 o 
  -1   9   3     3097.18     2978.78    111.03 o 
   1   9   3     3863.31     3787.79     94.58 o 
   3   9   3      202.18      160.86     26.97 o 
   5   9   3      163.20      123.33     28.46 o 
   7   9   3       78.59      107.18     26.82 o 
   9   9   3      142.13      114.59     31.28 o 
  11   9   3      198.66      144.53     36.27 o 
 -10  10   3      169.92      202.80     40.96 o 
  -8  10   3      858.26      863.14     64.89 o 
  -6  10   3       50.19       71.93     27.05 o 
  -4  10   3      789.58      848.87     58.30 o 
  -2  10   3       68.22      100.22     32.55 o 
   0  10   3      133.33       88.34     20.15 o 
   2  10   3        6.93       12.13     18.65 o 
   4  10   3       25.97       24.25     20.22 o 
   6  10   3       33.60       37.12     20.60 o 
   8  10   3       49.98       40.43     23.58 o 
  10  10   3      283.36      315.48     46.64 o 
  -9  11   3       13.56        7.25     28.20 o 
  -7  11   3      168.69      108.77     29.76 o 
  -5  11   3      253.86      172.81     39.47 o 
  -3  11   3       27.35       25.03     30.70 o 
  -1  11   3      332.98      238.12    165.69 o 
   1  11   3      382.48      334.44     45.94 o 
   3  11   3      472.07      458.86     44.46 o 
   5  11   3      432.28      403.36     44.04 o 
   7  11   3       24.14       56.91     27.57 o 
  -8  12   3      334.22      352.92     47.20 o 
  -6  12   3       12.16       17.91     31.67 o 
  -4  12   3      931.60      858.11    109.86 o 
  -2  12   3        3.16      -14.14     26.93 o 
   0  12   3        3.23       38.36     27.02 o 
   2  12   3        7.78       54.51     25.33 o 
   4  12   3      240.60      283.36     55.15 o 
   6  12   3      217.86      251.97     41.69 o 
  -5  13   3       15.22       30.69     40.54 o 
  -3  13   3       34.79       91.79     35.57 o 
  -1  13   3        2.15       34.98     46.60 o 
   1  13   3       62.17       78.08     43.46 o 
   3  13   3      208.58      201.99     70.08 o 
 -16   0   4      505.37      592.45    114.57 o 
 -14   0   4      353.45      388.64     55.89 o 
 -12   0   4      658.22      671.37     62.03 o 
 -10   0   4     1171.99     1185.26     57.77 o 
  -8   0   4     7456.78     7209.06    261.64 o 
  -6   0   4     1406.87     1537.01     51.17 o 
  -4   0   4     8534.74     8836.50    176.91 o 
  -2   0   4     1760.72     1589.01     31.83 o 
   0   0   4    19806.19    22995.40    155.45 o 
   2   0   4     5286.05     6081.11    116.03 o 
   4   0   4     7225.96     6926.66    106.30 o 
   6   0   4     1048.09      901.89     42.37 o 
   8   0   4       50.06       54.20     14.73 o 
  10   0   4     5232.15     4923.82    163.60 o 
  12   0   4      464.08      403.45     85.74 o 
  14   0   4      220.24      234.80     62.56 o 
 -15   1   4      352.56      404.27     49.79 o 
 -13   1   4      242.83      135.29     57.61 o 
 -11   1   4     1642.57     1474.56    152.16 o 
  -9   1   4      367.63      388.27     38.18 o 
  -7   1   4        3.15       19.33      9.16 o 
  -5   1   4     6676.21     7062.55    132.65 o 
  -3   1   4    18128.68    20592.34    426.55 o 
  -1   1   4    67123.23    79998.64    382.19 o 
   1   1   4    15781.25    14874.62    799.14 o 
   3   1   4      113.94       84.14      8.97 o 
   5   1   4     3876.43     3787.18     72.19 o 
   7   1   4      750.90      803.79     30.38 o 
   9   1   4      730.64      750.30     36.78 o 
  11   1   4      233.15      230.07     33.37 o 
  13   1   4       15.39       33.02     20.23 o 
  15   1   4      197.57      298.65     59.77 o 
 -16   2   4        2.15       32.26     28.35 o 
 -14   2   4      312.39      383.18     48.28 o 
 -12   2   4      555.26      493.28     35.87 o 
 -10   2   4       65.20       72.73     15.83 o 
  -8   2   4      289.76      245.90     17.28 o 
  -6   2   4     6533.25     6775.11    163.29 o 
  -4   2   4     1850.78     1694.98     33.42 o 
  -2   2   4     4442.27     4403.44     90.48 o 
   0   2   4    20886.76    21111.55    176.66 o 
   2   2   4      519.47      691.92     20.98 o 
   4   2   4     7514.27     7937.18     84.08 o 
   6   2   4     6228.72     6379.19    117.18 o 
   8   2   4      722.91      746.14     35.44 o 
  10   2   4     1514.63     1514.35     67.56 o 
  12   2   4       43.67       54.21     25.21 o 
  14   2   4       84.58       94.31     28.28 o 
 -15   3   4      189.56      182.47     38.84 o 
 -13   3   4      437.99      378.40     42.81 o 
 -11   3   4     5274.62     5493.46    132.40 o 
  -9   3   4      806.06      806.78     38.13 o 
  -7   3   4     1843.91     1975.02     48.71 o 
  -5   3   4      153.68      200.31     17.75 o 
  -3   3   4     1677.13     1919.20     38.19 o 
  -1   3   4       11.19       35.62      6.42 o 
   1   3   4     5051.07     5304.86     69.92 o 
   3   3   4     4868.53     5037.94    109.22 o 
   5   3   4     4147.06     4254.24     71.74 o 
   7   3   4      157.98      151.22     16.80 o 
   9   3   4       64.95       48.65     16.82 o 
  11   3   4       54.96       46.04     21.36 o 
  13   3   4      280.84      311.29     40.81 o 
 -16   4   4      192.79      206.67     42.84 o 
 -14   4   4      103.27      128.12     30.90 o 
 -12   4   4      177.45      229.04     34.74 o 
 -10   4   4       97.12       90.25     23.33 o 
  -8   4   4     1535.47     1602.49     52.86 o 
  -6   4   4      170.11      216.25     14.48 o 
  -4   4   4       65.94       66.64     10.05 o 
  -2   4   4      418.38      383.92     49.64 o 
   0   4   4     1042.65      762.24    100.82 o 
   2   4   4      294.80      301.95     14.97 o 
   4   4   4     2680.35     2685.84     42.05 o 
   6   4   4      694.03      659.14     40.84 o 
   8   4   4       64.75       69.08     19.78 o 
  10   4   4     1047.85     1029.13     60.16 o 
  12   4   4       40.06       57.48     21.42 o 
  14   4   4      101.59      100.97     30.74 o 
 -15   5   4       28.46       23.60     30.44 o 
 -13   5   4      918.90      897.93     64.22 o 
 -11   5   4      558.24      571.78     49.36 o 
  -9   5   4     3394.79     3386.16    103.40 o 
  -7   5   4      415.64      445.01     35.63 o 
  -5   5   4     4716.46     5210.62     94.33 o 
  -3   5   4     1217.91     1285.04     41.88 o 
  -1   5   4     1603.23     1787.85     57.44 o 
   1   5   4    23135.11    26730.64    416.13 o 
   3   5   4     1321.49     1402.29     43.95 o 
   5   5   4     7327.47     6913.62    145.57 o 
   7   5   4       32.56       25.04     17.02 o 
   9   5   4     2020.58     1775.42     78.15 o 
  11   5   4       23.20        6.86     18.51 o 
  13   5   4       63.24       63.83     23.38 o 
 -14   6   4        4.50       17.28     27.08 o 
 -12   6   4        8.32       10.11     22.47 o 
 -10   6   4       77.21      107.55     31.38 o 
  -8   6   4     4587.97     4639.10    240.96 o 
  -6   6   4      654.24      667.53     43.32 o 
  -4   6   4     2462.53     2389.78     53.60 o 
  -2   6   4     1160.29     1272.68     72.44 o 
   0   6   4      300.58      211.22     37.47 o 
   2   6   4     5009.20     5026.44     91.33 o 
   4   6   4      816.83      831.45     46.78 o 
   6   6   4      556.43      469.30     40.16 o 
   8   6   4       42.89       18.39     19.16 o 
  10   6   4      331.89      317.40     42.23 o 
  12   6   4       64.47       52.45     22.75 o 
 -13   7   4       62.94       51.74     27.84 o 
 -11   7   4      148.45      163.28     33.61 o 
  -9   7   4      216.85      249.56     37.63 o 
  -7   7   4       65.32       62.13     24.65 o 
  -5   7   4      122.47      146.57     23.52 o 
  -3   7   4     1328.37     1204.14     40.25 o 
  -1   7   4     1484.88     1505.31     51.10 o 
   1   7   4     4561.11     4104.84    134.55 o 
   3   7   4      336.98      280.07     28.75 o 
   5   7   4     3003.94     2712.39     92.14 o 
   7   7   4      444.50      429.30     45.16 o 
   9   7   4     1162.38     1176.20     72.42 o 
  11   7   4       92.35       76.70     22.62 o 
 -12   8   4      445.14      503.58     54.61 o 
 -10   8   4        7.20       21.79     26.77 o 
  -8   8   4      468.57      479.42     48.85 o 
  -6   8   4     2360.37     2313.74     89.72 o 
  -4   8   4     4237.36     4400.73    115.36 o 
  -2   8   4      411.84      387.80     24.22 o 
   0   8   4     2058.24     1525.95    147.26 o 
   2   8   4     3414.51     3183.21     83.06 o 
   4   8   4     1925.93     1813.07     77.20 o 
   6   8   4      615.35      624.97     49.26 o 
   8   8   4      165.73      153.95     40.02 o 
  10   8   4      106.84       99.91     29.71 o 
 -11   9   4        6.19       27.73     31.22 o 
  -9   9   4        1.09       34.70     26.73 o 
  -7   9   4      121.73       91.98     28.71 o 
  -5   9   4      353.77      330.09     39.65 o 
  -3   9   4      178.93      158.57     21.48 o 
  -1   9   4       36.00       50.95     17.18 o 
   1   9   4      156.06      177.07     22.37 o 
   3   9   4     4782.38     4462.31    198.88 o 
   5   9   4      301.12      302.78     37.63 o 
   7   9   4       56.58       58.76     24.47 o 
   9   9   4      287.51      301.77     39.30 o 
 -10  10   4        1.76        6.76     30.42 o 
  -8  10   4      170.39      245.29     39.11 o 
  -6  10   4      319.36      368.59     42.70 o 
  -4  10   4       69.30       61.30     25.96 o 
  -2  10   4       23.39       59.71     20.88 o 
   0  10   4      157.29      162.08     25.58 o 
   2  10   4      132.55      158.77     28.82 o 
   4  10   4       56.89       42.46     22.29 o 
   6  10   4      257.09      258.90     36.58 o 
   8  10   4       50.86       23.07     23.39 o 
  -9  11   4      392.37      362.18     47.75 o 
  -7  11   4        0.21       18.21     23.96 o 
  -5  11   4       50.52       67.94     33.07 o 
  -3  11   4      213.18      257.77     57.30 o 
  -1  11   4      470.41      468.05     44.61 o 
   1  11   4        3.59       24.65     24.03 o 
   3  11   4        2.01       -1.29     19.61 o 
   5  11   4      827.09      840.16     60.65 o 
   7  11   4      995.03     1162.26     76.11 o 
  -8  12   4        4.90        2.91     29.33 o 
  -6  12   4        3.21       11.69     30.39 o 
  -4  12   4       96.28      109.56     38.45 o 
  -2  12   4      136.43      137.70     44.07 o 
   0  12   4       16.60       25.12     24.68 o 
   2  12   4     1804.41     1780.93    106.66 o 
   4  12   4       25.51       37.32     25.73 o 
   6  12   4        9.15        7.76     25.87 o 
  -5  13   4        4.45       25.73     36.77 o 
  -3  13   4      128.68      144.97     39.98 o 
  -1  13   4      201.22      215.16     58.01 o 
   1  13   4      281.82      330.66     47.23 o 
   3  13   4       26.69       60.67     31.49 o 
 -15   1   5       96.92       96.49     29.63 o 
 -13   1   5      396.14      362.84     35.76 o 
 -11   1   5      199.50      217.00     22.85 o 
  -9   1   5      190.39      191.08     16.24 o 
  -7   1   5      100.20       79.41     10.24 o 
  -5   1   5      720.42      758.33     23.81 o 
  -3   1   5      827.99      778.91     32.80 o 
  -1   1   5    56487.96    60635.88    694.18 o 
   1   1   5     1501.60     1307.88     30.19 o 
   3   1   5     2830.61     2997.32     56.07 o 
   5   1   5     4474.60     4578.47    105.73 o 
   7   1   5       13.32       29.35      8.93 o 
   9   1   5     4576.04     4303.97    168.35 o 
  11   1   5      522.93      492.84     47.89 o 
  13   1   5       22.83       63.41     21.54 o 
 -16   2   5       63.93       94.05     34.53 o 
 -14   2   5      741.43      742.59     77.24 o 
 -12   2   5      234.05      282.42     27.40 o 
 -10   2   5      133.67      140.47     18.59 o 
  -8   2   5      411.54      429.93     22.68 o 
  -6   2   5     1292.49     1183.33     68.63 o 
  -4   2   5      177.99      196.81     13.43 o 
  -2   2   5     3095.71     3381.02     46.23 o 
   0   2   5     1939.41     2005.02     42.05 o 
   2   2   5       65.56       91.40     18.68 o 
   4   2   5      731.24      777.91     27.43 o 
   6   2   5      506.24      511.21     22.75 o 
   8   2   5      371.07      352.25     25.36 o 
  10   2   5      117.53      124.40     21.23 o 
  12   2   5      128.25      129.63     28.07 o 
  14   2   5       19.48       29.04     22.29 o 
 -15   3   5       10.61       33.37     25.48 o 
 -13   3   5       22.76       45.41     25.08 o 
 -11   3   5     4547.11     4595.60    120.24 o 
  -9   3   5        8.05        9.41     11.58 o 
  -7   3   5       36.32       30.24      8.79 o 
  -5   3   5     3955.90     4226.95     77.60 o 
  -3   3   5      396.16      393.18     76.11 o 
  -1   3   5     7292.14     7474.31    105.99 o 
   1   3   5      428.50      323.58     36.01 o 
   3   3   5        3.80       10.66      6.70 o 
   5   3   5      443.47      393.14     18.60 o 
   7   3   5      391.04      375.73     30.49 o 
   9   3   5      585.65      632.20     44.39 o 
  11   3   5     1395.01     1251.97     68.12 o 
  13   3   5      163.01      227.13     36.72 o 
 -16   4   5      158.74      252.52     57.03 o 
 -14   4   5      836.28      838.45     61.10 o 
 -12   4   5      148.10      135.70     31.01 o 
 -10   4   5     1163.41     1058.19     57.03 o 
  -8   4   5     1555.92     1637.63     54.33 o 
  -6   4   5     1085.20     1085.55     35.50 o 
  -4   4   5     5401.21     5873.81     83.11 o 
  -2   4   5    19124.97    17797.81   3460.18 o 
   0   4   5      953.57      719.27    157.34 o 
   2   4   5     2231.86     2182.06     43.38 o 
   4   4   5     3629.89     3882.39     65.77 o 
   6   4   5     3018.01     2865.17    124.37 o 
   8   4   5     2274.57     2280.87     83.75 o 
  10   4   5      876.72      902.64     57.77 o 
  12   4   5      246.38      268.17     33.90 o 
 -15   5   5       86.69      114.45     32.32 o 
 -13   5   5       15.35       13.58     23.94 o 
 -11   5   5     1655.76     1616.05     77.76 o 
  -9   5   5     1025.20      952.39     56.30 o 
  -7   5   5     1407.21     1450.48     52.07 o 
  -5   5   5      255.96      252.24     17.37 o 
  -3   5   5      279.02      257.15     17.27 o 
  -1   5   5     6141.37     6561.82     85.49 o 
   1   5   5      522.05      440.77     25.62 o 
   3   5   5      741.31      825.21     46.69 o 
   5   5   5     3000.85     2746.47     83.59 o 
   7   5   5        0.16       16.36     15.87 o 
   9   5   5     1775.19     1624.37     76.40 o 
  11   5   5        9.59        2.01     19.19 o 
  13   5   5        8.56       36.18     24.66 o 
 -14   6   5        4.89       -8.02     25.18 o 
 -12   6   5      439.50      446.76     57.71 o 
 -10   6   5      563.49      514.89     48.42 o 
  -8   6   5     2074.12     2096.64     83.82 o 
  -6   6   5     1346.20     1372.87     71.10 o 
  -4   6   5      352.20      259.79     19.18 o 
  -2   6   5      145.79      128.02     16.67 o 
   0   6   5      591.65      438.58     58.43 o 
   2   6   5       96.85      105.11     15.41 o 
   4   6   5      879.77      853.31     48.21 o 
   6   6   5      175.72      166.04     25.80 o 
   8   6   5        0.12        6.91     18.02 o 
  10   6   5        0.90       21.71     19.59 o 
  12   6   5        0.55       20.15     20.63 o 
 -13   7   5      271.81      305.28     43.92 o 
 -11   7   5      180.48      208.10     37.13 o 
  -9   7   5     3789.04     3571.48    114.57 o 
  -7   7   5       43.02       39.64     21.94 o 
  -5   7   5       35.92       29.82     15.81 o 
  -3   7   5        9.09       25.55     10.20 o 
  -1   7   5      618.35      573.96     28.67 o 
   1   7   5      756.80      656.35     45.66 o 
   3   7   5        5.00        9.77     11.85 o 
   5   7   5      707.24      653.54     63.27 o 
   7   7   5       42.68       34.48     21.40 o 
   9   7   5      933.71      874.92     60.71 o 
  11   7   5      144.85      143.62     29.17 o 
 -12   8   5      421.49      376.70     48.37 o 
 -10   8   5      736.85      751.06     59.11 o 
  -8   8   5     2055.44     2088.94     91.86 o 
  -6   8   5     1931.53     1882.43     82.82 o 
  -4   8   5      924.65      854.86     43.27 o 
  -2   8   5      116.32       98.34     30.84 o 
   0   8   5     2172.66     1972.16     64.63 o 
   2   8   5     1719.57     1669.37     70.51 o 
   4   8   5     3683.82     3479.77    110.82 o 
   6   8   5       76.80       79.87     24.20 o 
   8   8   5        6.52       20.69     20.34 o 
  10   8   5      140.98      142.18     28.50 o 
 -11   9   5      790.24      879.62     68.93 o 
  -9   9   5        0.37       -0.41     24.77 o 
  -7   9   5      288.81      267.81     43.04 o 
  -5   9   5       87.57       84.23     24.64 o 
  -3   9   5        1.74        7.81     12.90 o 
  -1   9   5       68.57       72.18     17.20 o 
   1   9   5      703.21      735.94     44.31 o 
   3   9   5      945.13      839.06     54.78 o 
   5   9   5        5.96        4.36     18.34 o 
   7   9   5     1795.71     1682.41     85.40 o 
   9   9   5      114.93      133.26     28.54 o 
 -10  10   5       73.50      107.89     36.67 o 
  -8  10   5      531.98      522.01     51.50 o 
  -6  10   5     2232.63     2136.74     94.52 o 
  -4  10   5      334.52      310.34     49.10 o 
  -2  10   5     1588.75      876.08    371.69 o 
   0  10   5      118.93      131.62     22.64 o 
   2  10   5      762.09      672.60     51.93 o 
   4  10   5       70.14       59.22     23.62 o 
   6  10   5     1768.85     1674.95     87.32 o 
   8  10   5      113.72      128.51     29.50 o 
  -9  11   5      336.44      410.95     51.40 o 
  -7  11   5      346.67      410.90     46.61 o 
  -5  11   5       19.87       55.64     33.26 o 
  -3  11   5     3577.93     3553.65    354.83 o 
  -1  11   5        6.05        6.96     17.58 o 
   1  11   5      338.08      350.93     46.93 o 
   3  11   5      266.77      291.18     36.57 o 
   5  11   5      384.92      425.91     43.66 o 
   7  11   5      249.77      342.41     42.22 o 
  -8  12   5      393.32      442.99     66.21 o 
  -6  12   5       34.75       26.99     32.67 o 
  -4  12   5      339.10      417.26     82.00 o 
  -2  12   5      309.87      412.73     55.25 o 
   0  12   5      891.84      692.52     65.07 o 
   2  12   5        6.43       21.76     21.17 o 
   4  12   5     1093.19     1118.51     73.37 o 
  -3  13   5      439.13      508.03     93.47 o 
  -1  13   5        0.08       23.15     47.08 o 
   1  13   5     1288.64     1437.36    102.52 o 
 -16   0   6      217.30      225.00     80.28 o 
 -14   0   6      152.86      132.41     37.17 o 
 -12   0   6      971.01      936.47     72.46 o 
 -10   0   6     3594.67     3728.28    104.91 o 
  -8   0   6     5646.18     5486.04    236.16 o 
  -6   0   6     6530.26     5926.46    100.57 o 
  -4   0   6      294.22      293.22     18.05 o 
  -2   0   6    68628.22    69381.99    595.28 o 
   0   0   6    51801.34    54514.29    500.71 o 
   2   0   6    14741.34    14247.13    276.54 o 
   4   0   6     1099.01     1182.42     47.38 o 
   6   0   6      276.23      221.56     23.04 o 
   8   0   6      118.71      127.35     26.37 o 
  10   0   6      699.90      730.90     63.32 o 
  12   0   6     2665.07     2834.51    213.31 o 
  14   0   6        8.55        7.54     41.83 o 
 -15   1   6      116.01      125.80     30.48 o 
 -13   1   6        3.35       13.90     17.96 o 
 -11   1   6     1016.92     1020.79     46.09 o 
  -9   1   6        7.91       16.94      8.61 o 
  -7   1   6     1425.71     1204.41     34.64 o 
  -5   1   6     2675.12     2542.44     48.30 o 
  -3   1   6    12030.86    12066.17    111.24 o 
  -1   1   6    55770.07    61969.60    510.23 o 
   1   1   6      550.76      549.55     19.64 o 
   3   1   6       11.30       21.72      7.88 o 
   5   1   6      648.43      622.84     25.88 o 
   7   1   6       10.26       10.39      7.65 o 
   9   1   6     5859.20     5657.83    149.86 o 
  11   1   6        3.12       25.30     20.10 o 
  13   1   6       99.95      102.64     36.75 o 
 -16   2   6        1.55       22.63     28.37 o 
 -14   2   6      444.74      437.05     64.74 o 
 -12   2   6     1258.91     1140.06     52.38 o 
 -10   2   6      841.28      765.85     52.27 o 
  -8   2   6       65.02       61.43     13.68 o 
  -6   2   6     1214.60     1065.11     32.12 o 
  -4   2   6     2660.10     2306.71    337.54 o 
  -2   2   6    13620.43    15234.91    196.91 o 
   0   2   6      437.81      565.46     20.44 o 
   2   2   6     3016.70     2840.78     75.71 o 
   4   2   6      980.22      979.44     32.97 o 
   6   2   6     2209.05     2115.74     87.33 o 
   8   2   6      322.59      279.81     22.80 o 
  10   2   6      259.32      258.13     31.40 o 
  12   2   6        1.29       49.79     30.03 o 
  14   2   6      169.13      255.86     54.96 o 
 -15   3   6       23.16       54.22     28.31 o 
 -13   3   6        0.06       15.68     23.39 o 
 -11   3   6      413.54      430.28     36.59 o 
  -9   3   6       50.07       54.86     13.18 o 
  -7   3   6      348.65      348.93     20.34 o 
  -5   3   6      129.55      139.21     12.43 o 
  -3   3   6      324.82      354.89     18.57 o 
  -1   3   6     1448.10     1429.87    119.42 o 
   1   3   6     1728.21     1891.38     43.46 o 
   3   3   6       49.01       32.57      9.27 o 
   5   3   6     4683.65     4960.60    132.38 o 
   7   3   6      119.82      114.56     20.30 o 
   9   3   6     1076.81     1049.44     58.62 o 
  11   3   6      144.43      139.95     26.91 o 
  13   3   6       73.59       90.52     24.69 o 
 -16   4   6       20.31       59.02     31.41 o 
 -14   4   6        5.82       32.15     22.80 o 
 -12   4   6      709.44      632.64     50.23 o 
 -10   4   6      507.53      517.69     41.49 o 
  -8   4   6      369.47      353.20     26.02 o 
  -6   4   6      588.23      711.84     30.31 o 
  -4   4   6      397.57      543.89     24.21 o 
  -2   4   6     2440.13     2485.93     51.97 o 
   0   4   6     6859.66     7265.08    113.40 o 
   2   4   6        3.85       19.84      7.59 o 
   4   4   6     1221.77     1288.44     71.60 o 
   6   4   6      655.94      732.07     44.06 o 
   8   4   6       19.61       37.43     27.63 o 
  10   4   6        0.23        7.71     18.45 o 
  12   4   6       30.20       27.03     20.24 o 
 -15   5   6      182.42      111.38     30.31 o 
 -13   5   6        0.76        7.27     22.02 o 
 -11   5   6     2425.15     2429.12     95.44 o 
  -9   5   6      164.26      117.18     28.26 o 
  -7   5   6    10204.49    11020.01    279.06 o 
  -5   5   6      692.66      615.42     34.75 o 
  -3   5   6     5559.78     5069.25    562.68 o 
  -1   5   6      306.90      377.73     50.98 o 
   1   5   6     2256.80     2337.46     49.33 o 
   3   5   6      452.09      510.05     28.61 o 
   5   5   6      118.41      137.36     22.02 o 
   7   5   6      315.74      316.76     31.69 o 
   9   5   6       66.14       39.62     20.97 o 
  11   5   6       14.48       31.55     20.07 o 
  13   5   6      101.02      153.59     35.36 o 
 -14   6   6       53.57       74.83     26.12 o 
 -12   6   6      835.88      886.22     64.49 o 
 -10   6   6       15.60       37.88     25.97 o 
  -8   6   6     3166.45     3393.75    191.96 o 
  -6   6   6     3453.34     3336.97    127.57 o 
  -4   6   6      125.00      126.83     14.41 o 
  -2   6   6     6271.92     6370.96     95.38 o 
   0   6   6      400.33      256.49     43.14 o 
   2   6   6     4924.78     4808.83     93.06 o 
   4   6   6       75.05       62.09     17.78 o 
   6   6   6      573.62      624.33     47.08 o 
   8   6   6        1.69        4.63     20.13 o 
  10   6   6      133.78      110.73     25.78 o 
  12   6   6      402.48      424.37     45.64 o 
 -13   7   6       88.94       87.37     33.89 o 
 -11   7   6      793.59      777.78     61.17 o 
  -9   7   6     1706.72     1563.09     77.01 o 
  -7   7   6     1415.90     1354.63     68.92 o 
  -5   7   6       41.80       45.47     14.13 o 
  -3   7   6     3106.23     2796.76     65.37 o 
  -1   7   6      582.98      467.12     79.92 o 
   1   7   6        9.75       21.19     12.93 o 
   3   7   6      750.23      666.70     44.56 o 
   5   7   6      254.33      257.55     32.69 o 
   7   7   6      807.23      682.42     51.75 o 
   9   7   6      826.95      754.47     60.07 o 
  11   7   6        2.80        0.36     20.72 o 
 -12   8   6      207.21      252.03     42.98 o 
 -10   8   6      416.94      462.34     49.54 o 
  -8   8   6     1407.67     1473.42     78.66 o 
  -6   8   6        4.87       33.09     27.04 o 
  -4   8   6      688.81      619.57     37.78 o 
  -2   8   6       23.50       26.11     11.45 o 
   0   8   6     1290.40     1451.18     56.71 o 
   2   8   6      928.45      893.04     52.78 o 
   4   8   6        2.25       20.22     15.92 o 
   6   8   6     1152.13     1215.23     68.85 o 
   8   8   6       42.48       66.99     23.96 o 
  10   8   6       72.11       60.53     25.43 o 
 -11   9   6      128.09      158.68     38.26 o 
  -9   9   6        4.52       40.98     26.69 o 
  -7   9   6       44.49       52.32     26.55 o 
  -5   9   6        0.00       23.89     22.15 o 
  -3   9   6     2073.59     1965.97     68.75 o 
  -1   9   6      947.00      870.21     45.07 o 
   1   9   6     1713.08     1603.92     72.19 o 
   3   9   6      210.60      205.99     30.30 o 
   5   9   6        2.63       14.33     18.17 o 
   7   9   6      796.79      811.23     60.87 o 
   9   9   6      323.10      395.42     53.02 o 
 -10  10   6       15.49       25.93     31.28 o 
  -8  10   6        0.06        5.98     23.34 o 
  -6  10   6        5.88        7.90     23.00 o 
  -4  10   6     4043.42     3742.17    185.69 o 
  -2  10   6        0.18        9.53     20.56 o 
   0  10   6      458.30      472.90     42.07 o 
   2  10   6        4.22       -5.83     17.67 o 
   4  10   6        2.71        8.47     18.42 o 
   6  10   6        7.28       48.10     21.54 o 
   8  10   6        3.20       16.46     24.69 o 
  -9  11   6       58.31       87.68     31.00 o 
  -7  11   6       93.15      137.75     32.85 o 
  -5  11   6     1414.49     1255.90     94.44 o 
  -3  11   6      142.67      172.65     41.28 o 
  -1  11   6      351.49      328.00     49.47 o 
   1  11   6        9.60       24.64     24.66 o 
   3  11   6      393.51      319.73     39.03 o 
   5  11   6       15.44       53.62     21.02 o 
   7  11   6       26.54       21.61     23.91 o 
  -6  12   6      170.95      164.66     44.29 o 
  -4  12   6       80.91       90.60     37.70 o 
  -2  12   6      476.38      569.78     77.86 o 
   0  12   6       21.83       34.44     27.84 o 
   2  12   6      167.23      150.21     31.77 o 
   4  12   6       47.24       53.34     22.68 o 
  -3  13   6      289.48      320.82     71.79 o 
  -1  13   6       32.38      108.41     50.96 o 
   1  13   6      633.22      726.45     96.70 o 
 -15   1   7      194.63      224.40     37.47 o 
 -13   1   7     1827.34     1722.43     73.15 o 
 -11   1   7     1458.53     1523.14     56.16 o 
  -9   1   7      898.60      839.01     32.61 o 
  -7   1   7     8762.79     9720.29    104.96 o 
  -5   1   7      140.49      164.73     11.29 o 
  -3   1   7      966.76      995.56     28.48 o 
  -1   1   7     9709.31     9868.84    148.67 o 
   1   1   7     6552.39     7218.26     86.32 o 
   3   1   7      332.64      274.44     39.88 o 
   5   1   7     1319.58     1375.40     40.72 o 
   7   1   7        0.61       11.69      8.89 o 
   9   1   7      781.79      745.56     40.44 o 
  11   1   7      160.05      131.20     29.08 o 
  13   1   7        9.85       21.45     27.89 o 
 -16   2   7      140.80      160.69     35.07 o 
 -14   2   7       20.40       34.92     24.56 o 
 -12   2   7      798.53      729.02    134.24 o 
 -10   2   7        0.28        5.23     10.67 o 
  -8   2   7     1296.71     1219.64     61.89 o 
  -6   2   7      276.19      245.99     16.03 o 
  -4   2   7      118.32      148.88     10.94 o 
  -2   2   7     2016.63     1864.72     47.55 o 
   0   2   7     3533.96     3614.86     53.39 o 
   2   2   7     9022.72     9501.26    111.50 o 
   4   2   7     2230.05     2345.01     53.25 o 
   6   2   7     2645.86     2362.86     53.40 o 
   8   2   7      467.83      508.93     38.13 o 
  10   2   7     1569.70     1579.05     73.20 o 
  12   2   7       25.94       42.98     20.43 o 
 -15   3   7       64.71       93.00     31.08 o 
 -13   3   7      536.88      575.50     48.03 o 
 -11   3   7      290.04      298.30     31.39 o 
  -9   3   7      212.83      202.74     20.91 o 
  -7   3   7     1018.78      983.10     52.98 o 
  -5   3   7        8.91       34.02      8.81 o 
  -3   3   7    18884.87    21163.73    284.21 o 
  -1   3   7     5938.99     6735.64    130.76 o 
   1   3   7     5371.75     5182.12     78.05 o 
   3   3   7      741.13      602.49     29.19 o 
   5   3   7      206.72      218.54     18.38 o 
   7   3   7      495.02      461.97     35.54 o 
   9   3   7      693.05      692.71     47.83 o 
  11   3   7        2.66       33.49     19.57 o 
  13   3   7      426.85      467.66     53.85 o 
 -16   4   7       18.37       37.19     33.00 o 
 -14   4   7      397.68      432.72     50.28 o 
 -12   4   7      150.12      176.62     31.85 o 
 -10   4   7     1878.00     1905.32     75.55 o 
  -8   4   7      909.57      915.75     42.51 o 
  -6   4   7     7567.27     7866.88    141.15 o 
  -4   4   7     3783.93     2984.68    579.80 o 
  -2   4   7     1819.78     1597.51     49.95 o 
   0   4   7     3908.86     4235.27     66.89 o 
   2   4   7     4285.34     3262.24    456.51 o 
   4   4   7     1681.05     1766.71     58.22 o 
   6   4   7       66.71       74.95     17.63 o 
   8   4   7      675.25      701.74     47.71 o 
  10   4   7        8.98       26.14     22.50 o 
  12   4   7        1.24       -0.38     19.93 o 
 -15   5   7      309.92      425.68     49.62 o 
 -13   5   7      159.14      129.84     29.66 o 
 -11   5   7      226.81      265.48     35.19 o 
  -9   5   7     1218.37     1187.36     61.46 o 
  -7   5   7     1138.71     1253.50     46.72 o 
  -5   5   7     4998.20     5338.14     85.11 o 
  -3   5   7     1224.08     1069.59    123.04 o 
  -1   5   7       17.34       36.61     10.32 o 
   1   5   7     2678.20     2076.96    302.91 o 
   3   5   7      565.03      450.84     29.63 o 
   5   5   7     1800.54     1654.00     68.54 o 
   7   5   7       30.23       23.42     18.10 o 
   9   5   7       41.73       11.62     19.71 o 
  11   5   7        8.60       38.27     19.74 o 
 -14   6   7       35.23       79.91     29.68 o 
 -12   6   7       75.83       66.53     30.53 o 
 -10   6   7        4.89       16.51     23.77 o 
  -8   6   7     1082.63     1040.32     92.20 o 
  -6   6   7     4376.95     4340.13     98.96 o 
  -4   6   7      298.41      397.24     24.02 o 
  -2   6   7     1288.33      912.17    156.23 o 
   0   6   7       50.18       71.95     14.86 o 
   2   6   7      837.33      856.67     39.44 o 
   4   6   7     1261.70     1110.23     56.37 o 
   6   6   7      426.55      435.60     51.68 o 
   8   6   7       35.86       35.28     19.96 o 
  10   6   7      266.15      248.91     34.65 o 
  12   6   7       44.67       41.88     26.22 o 
 -13   7   7        9.34        5.71     27.39 o 
 -11   7   7      328.27      361.45     44.38 o 
  -9   7   7      178.08      186.41     33.58 o 
  -7   7   7       79.93       85.76     25.09 o 
  -5   7   7        7.01       11.48     11.23 o 
  -3   7   7       29.03       23.13      9.78 o 
  -1   7   7       10.14       20.11      9.58 o 
   1   7   7      148.76      173.92     29.16 o 
   3   7   7     1910.12     1723.19     86.09 o 
   5   7   7      805.36      857.89     54.87 o 
   7   7   7        0.45       11.38     21.47 o 
   9   7   7        4.55       19.64     20.15 o 
  11   7   7       37.85       57.96     27.69 o 
 -12   8   7        0.06        6.55     26.12 o 
 -10   8   7       98.84      123.72     30.55 o 
  -8   8   7      464.66      447.50     45.31 o 
  -6   8   7       21.60       19.55     20.76 o 
  -4   8   7      154.62      173.43     22.94 o 
  -2   8   7      599.68      581.62     35.30 o 
   0   8   7      132.94      166.05     21.07 o 
   2   8   7     1574.52     1527.60     70.45 o 
   4   8   7     1331.86     1288.85     67.17 o 
   6   8   7     2221.42     2095.89     91.86 o 
   8   8   7      261.86      281.13     36.07 o 
  10   8   7       56.87       66.15     25.73 o 
 -11   9   7        3.64       13.55     28.49 o 
  -9   9   7      624.67      627.52     55.26 o 
  -7   9   7      571.70      505.23     48.22 o 
  -5   9   7     1606.05     1666.83     80.87 o 
  -3   9   7      593.55      596.51     47.54 o 
  -1   9   7      597.68      734.02     44.66 o 
   1   9   7      272.70      316.75     35.46 o 
   3   9   7        0.71        1.15     17.84 o 
   5   9   7       15.92       17.65     22.16 o 
   7   9   7      240.31      213.58     31.94 o 
   9   9   7       13.76        7.13     23.40 o 
 -10  10   7      536.06      528.16     54.82 o 
  -8  10   7      106.08      153.57     32.48 o 
  -6  10   7       99.92       97.23     33.34 o 
  -4  10   7      136.35      104.92     37.01 o 
  -2  10   7      319.31      374.20     40.66 o 
   0  10   7      462.62      426.66     41.82 o 
   2  10   7     1410.07     1448.98     76.25 o 
   4  10   7      167.98      132.75     27.52 o 
   6  10   7      113.29      143.91     27.85 o 
   8  10   7       27.54       43.32     26.11 o 
  -9  11   7       21.01       58.84     30.36 o 
  -7  11   7      145.64      148.39     34.97 o 
  -5  11   7      145.42      132.93     41.36 o 
  -3  11   7       65.74       73.84     36.05 o 
  -1  11   7     1497.74     1549.21    109.17 o 
   1  11   7      694.43      707.05     63.64 o 
   3  11   7      486.52      498.05     45.53 o 
   5  11   7      710.88      773.13     60.51 o 
  -6  12   7      267.54      352.45     59.27 o 
  -4  12   7        1.01       23.02     33.04 o 
  -2  12   7      147.15      217.63     49.25 o 
   0  12   7       23.20       17.42     23.93 o 
   2  12   7      358.94      344.56     46.96 o 
   4  12   7       52.57       83.65     27.63 o 
  -3  13   7       33.85       32.54     43.18 o 
  -1  13   7        0.52       58.53     53.02 o 
 -16   0   8      369.50      455.35     59.37 o 
 -14   0   8      251.66      223.60     47.98 o 
 -12   0   8      712.78      684.75     63.22 o 
 -10   0   8     1229.30     1149.62     57.13 o 
  -8   0   8      532.71      491.44     33.76 o 
  -6   0   8      150.98      214.98     36.37 o 
  -4   0   8    16722.07    18538.42    540.56 o 
  -2   0   8    10634.38    11821.81    363.31 o 
   0   0   8     1595.47     2183.56     52.75 o 
   2   0   8      549.31      477.24     31.41 o 
   4   0   8        5.55       41.76     14.39 o 
   6   0   8      110.43      154.95     21.86 o 
   8   0   8     1161.74     1261.45     88.47 o 
  10   0   8     3273.91     3260.27    173.36 o 
  12   0   8      135.23      125.88     46.36 o 
 -15   1   8      135.29      134.85     31.36 o 
 -13   1   8       42.12       28.53     25.25 o 
 -11   1   8       45.93       62.22     13.43 o 
  -9   1   8     1110.92     1056.10     37.85 o 
  -7   1   8     6617.31     5615.10    551.51 o 
  -5   1   8     3731.43     3602.58     53.12 o 
  -3   1   8      672.80      779.18     31.86 o 
  -1   1   8     1100.21     1042.52     50.07 o 
   1   1   8     3582.88     3489.78     55.35 o 
   3   1   8      412.43      378.55     37.37 o 
   5   1   8     3917.92     3815.75     80.37 o 
   7   1   8      750.45      744.97     32.16 o 
   9   1   8      657.73      624.50     36.94 o 
  11   1   8      216.18      218.12     33.21 o 
  13   1   8       70.34       98.88     34.61 o 
 -16   2   8       54.70       67.22     28.97 o 
 -14   2   8     2565.52     2537.39    112.13 o 
 -12   2   8      169.77      175.65     23.62 o 
 -10   2   8      752.22      706.10     32.70 o 
  -8   2   8       84.21       77.19     10.90 o 
  -6   2   8      582.69      482.51     75.45 o 
  -4   2   8     1288.36     1335.40     58.46 o 
  -2   2   8     1723.80     1498.56     47.91 o 
   0   2   8     1002.23     1046.34     30.32 o 
   2   2   8     7014.17     7155.69     94.43 o 
   4   2   8        0.28       11.34      8.68 o 
   6   2   8      391.16      419.58     24.41 o 
   8   2   8      109.66      110.80     20.59 o 
  10   2   8     1043.69     1155.95     74.81 o 
  12   2   8       71.79       98.10     25.54 o 
 -15   3   8       49.17       49.48     34.62 o 
 -13   3   8       49.18       37.51     22.89 o 
 -11   3   8        0.07        4.59     14.37 o 
  -9   3   8      981.82     1011.02     50.60 o 
  -7   3   8     1495.68     1420.39     82.22 o 
  -5   3   8       66.60       80.04     13.74 o 
  -3   3   8     3598.89     3691.28     61.18 o 
  -1   3   8     7413.95     8093.53    223.46 o 
   1   3   8      506.13      449.75     29.05 o 
   3   3   8     4953.23     4881.22    276.48 o 
   5   3   8     1615.98     1495.61     46.42 o 
   7   3   8        1.55       11.75     14.76 o 
   9   3   8       27.55       42.72     19.87 o 
  11   3   8      128.79      124.77     28.93 o 
  13   3   8        4.03       14.41     22.19 o 
 -16   4   8      205.45      160.77     38.99 o 
 -14   4   8      183.12      193.70     33.65 o 
 -12   4   8     1001.75      953.22     61.32 o 
 -10   4   8     1284.98     1379.69     57.08 o 
  -8   4   8        1.01       21.76     10.27 o 
  -6   4   8      191.41      217.24     20.50 o 
  -4   4   8      591.11      608.44     27.55 o 
  -2   4   8     1232.91     1402.68     41.32 o 
   0   4   8     2492.32     2590.66     58.97 o 
   2   4   8     4060.15     4162.42     92.22 o 
   4   4   8     6643.19     6660.52    107.74 o 
   6   4   8      722.43      682.72     44.38 o 
   8   4   8        7.55       23.26     18.00 o 
  10   4   8        2.25       12.50     19.79 o 
  12   4   8       40.82       46.97     23.28 o 
 -15   5   8      243.22      242.70     39.66 o 
 -13   5   8      195.30      230.34     35.95 o 
 -11   5   8       23.60       50.58     27.25 o 
  -9   5   8      482.46      472.41     40.33 o 
  -7   5   8      188.15      250.59     20.56 o 
  -5   5   8      149.37      201.00     17.47 o 
  -3   5   8     4148.53     4357.74    103.94 o 
  -1   5   8        0.29        9.87      8.66 o 
   1   5   8     1456.74     1532.59     44.07 o 
   3   5   8        1.51       17.08     11.71 o 
   5   5   8     2579.54     2442.77     82.98 o 
   7   5   8      515.54      460.35     40.02 o 
   9   5   8      831.50      774.21     54.43 o 
  11   5   8       79.90       66.09     21.48 o 
 -14   6   8      228.14      330.18     50.45 o 
 -12   6   8        9.15       14.21     26.19 o 
 -10   6   8      535.84      528.83     49.48 o 
  -8   6   8     3410.03     3535.38    154.49 o 
  -6   6   8     3257.20     3390.64     79.84 o 
  -4   6   8      314.49      296.33     27.99 o 
  -2   6   8      453.08      426.68     25.90 o 
   0   6   8      212.59      223.13     25.59 o 
   2   6   8       47.59       44.55     12.38 o 
   4   6   8      132.34      160.03     25.13 o 
   6   6   8      923.83      884.22     55.22 o 
   8   6   8      123.94       57.84     23.27 o 
  10   6   8      379.93      347.53     46.13 o 
 -13   7   8      104.75      130.79     34.77 o 
 -11   7   8       38.17       91.36     47.71 o 
  -9   7   8      130.06      158.79     34.32 o 
  -7   7   8      368.68      408.62     41.78 o 
  -5   7   8      794.70      746.24     37.17 o 
  -3   7   8      449.43      459.20     27.80 o 
  -1   7   8     1152.15     1068.92     55.30 o 
   1   7   8      803.00      751.11     40.35 o 
   3   7   8     1815.12     1727.89     83.94 o 
   5   7   8      657.12      765.28     53.55 o 
   7   7   8      883.57      893.10     63.81 o 
   9   7   8       19.36       28.08     21.10 o 
  11   7   8       79.50       97.38     28.52 o 
 -12   8   8       19.98       36.58     27.58 o 
 -10   8   8      630.63      754.26     61.55 o 
  -8   8   8       30.95       40.07     26.90 o 
  -6   8   8       16.64       23.53     20.67 o 
  -4   8   8      732.56      692.96     37.33 o 
  -2   8   8      802.74      517.23    262.99 o 
   0   8   8      671.32      605.50     38.00 o 
   2   8   8     6071.93     5773.80    194.64 o 
   4   8   8     1040.22      997.98     61.35 o 
   6   8   8       71.83       71.53     25.63 o 
   8   8   8      290.66      306.89     39.33 o 
  10   8   8      246.91      308.20     68.70 o 
 -11   9   8      201.15      266.61     51.62 o 
  -9   9   8       17.95        8.95     27.40 o 
  -7   9   8     2783.46     2723.42    119.03 o 
  -5   9   8       39.32       41.60     24.69 o 
  -3   9   8      206.80      231.17     32.08 o 
  -1   9   8       16.38        7.11     13.11 o 
   1   9   8       90.95      116.12     23.59 o 
   3   9   8       46.69       37.30     19.01 o 
   5   9   8     1179.67     1141.08     75.05 o 
   7   9   8        0.04        7.25     22.81 o 
   9   9   8       16.28       40.63     26.25 o 
 -10  10   8        0.95       36.02     33.32 o 
  -8  10   8       15.57       15.15     25.22 o 
  -6  10   8     1478.77     1465.18     80.12 o 
  -4  10   8      930.48     1069.89     83.34 o 
  -2  10   8      965.16      996.39     73.87 o 
   0  10   8      250.09      288.69     35.95 o 
   2  10   8      317.53      275.68     36.50 o 
   4  10   8        9.63       21.80     20.16 o 
   6  10   8       30.55       62.72     24.74 o 
  -9  11   8      202.83      187.65     40.53 o 
  -7  11   8        2.77       31.95     30.59 o 
  -5  11   8        0.59       25.95     31.78 o 
  -3  11   8     1005.12      960.29    124.37 o 
  -1  11   8       18.78       20.57     25.32 o 
   1  11   8      764.32      754.67     66.80 o 
   3  11   8       23.36       -1.99     18.14 o 
   5  11   8       12.81       45.23     25.56 o 
  -6  12   8      475.03      466.16     66.15 o 
  -4  12   8      384.14      422.85     60.89 o 
  -2  12   8       39.94       33.42     37.78 o 
   0  12   8       91.96      102.08     30.91 o 
   2  12   8       43.92       39.95     26.52 o 
 -15   1   9      647.29      679.96     50.63 o 
 -13   1   9       20.48       28.69     15.32 o 
 -11   1   9       26.13       40.08     11.58 o 
  -9   1   9     1775.67     1821.97     49.10 o 
  -7   1   9        4.03       24.74      7.80 o 
  -5   1   9      818.45      917.03     25.73 o 
  -3   1   9      328.74      359.82     25.80 o 
  -1   1   9       29.50       46.09      7.75 o 
   1   1   9      243.47      297.33     17.41 o 
   3   1   9      349.27      372.88     21.49 o 
   5   1   9       59.97       65.97     11.55 o 
   7   1   9        4.77       20.24      9.80 o 
   9   1   9     1516.70     1370.25     95.11 o 
  11   1   9       89.28       96.51     23.29 o 
 -16   2   9       33.67       44.34     27.75 o 
 -14   2   9        0.08       -6.37     21.76 o 
 -12   2   9      184.05      178.69     23.10 o 
 -10   2   9     1632.89     1490.85     48.35 o 
  -8   2   9     2099.79     2032.35     50.91 o 
  -6   2   9     4225.60     4219.06     66.13 o 
  -4   2   9        3.68       50.80     13.66 o 
  -2   2   9      377.90      388.14     19.35 o 
   0   2   9      471.24      483.80     21.61 o 
   2   2   9      925.33      891.55     31.40 o 
   4   2   9      675.00      609.97     70.00 o 
   6   2   9     1246.04     1310.32     60.27 o 
   8   2   9     1268.63     1301.18     72.30 o 
  10   2   9      368.92      406.35     43.73 o 
  12   2   9        1.10      -20.67     20.67 o 
 -15   3   9      293.61      400.70     47.98 o 
 -13   3   9     1005.71     1018.16     62.41 o 
 -11   3   9       27.16       24.33     14.73 o 
  -9   3   9     1870.63     1846.87     53.27 o 
  -7   3   9     3411.65     3410.10    101.80 o 
  -5   3   9     6287.30     6731.60     93.08 o 
  -3   3   9     1389.44     1692.27    131.80 o 
  -1   3   9      642.94      549.48     24.55 o 
   1   3   9       48.20       51.71     10.14 o 
   3   3   9     4035.76     4045.94     92.17 o 
   5   3   9     3867.45     4038.29     80.01 o 
   7   3   9      170.70      149.43     22.79 o 
   9   3   9     1340.13     1407.09     69.93 o 
  11   3   9       89.33      137.63     28.80 o 
 -16   4   9       37.54       70.25     40.15 o 
 -14   4   9      515.89      552.10     48.55 o 
 -12   4   9     1627.77     1500.19     72.45 o 
 -10   4   9     5300.47     5051.75    106.51 o 
  -8   4   9      665.27      666.95     31.67 o 
  -6   4   9     4877.04     5104.14    311.59 o 
  -4   4   9     1649.15     1642.60     46.53 o 
  -2   4   9     3091.53     2952.63     61.92 o 
   0   4   9      470.41      456.78     23.71 o 
   2   4   9     3179.37     2990.79     66.15 o 
   4   4   9       88.21       88.66     15.52 o 
   6   4   9      586.21      625.27     43.40 o 
   8   4   9      127.70      145.36     25.83 o 
  10   4   9      665.10      641.05     51.04 o 
  12   4   9       16.09       15.94     25.73 o 
 -15   5   9        6.80       -5.32     29.32 o 
 -13   5   9       82.84       80.03     25.67 o 
 -11   5   9      121.01      147.30     29.74 o 
  -9   5   9     3703.68     3751.32    107.81 o 
  -7   5   9      476.60      601.59     31.85 o 
  -5   5   9      603.97      541.70     54.97 o 
  -3   5   9      705.03      785.25     33.33 o 
  -1   5   9     2203.23     1906.05     83.54 o 
   1   5   9      410.08      388.66     22.46 o 
   3   5   9      474.43      358.27     74.32 o 
   5   5   9       56.98       51.66     17.31 o 
   7   5   9     1111.25     1065.74     61.49 o 
   9   5   9        5.27      -11.15     17.51 o 
  11   5   9      513.19      597.30     51.77 o 
 -14   6   9        2.05       13.43     29.73 o 
 -12   6   9       51.50       55.28     28.40 o 
 -10   6   9        2.11       -6.68     24.27 o 
  -8   6   9      907.18      913.92     53.80 o 
  -6   6   9      164.81      169.88     18.54 o 
  -4   6   9      316.70      299.33     27.70 o 
  -2   6   9      279.79      331.68     23.43 o 
   0   6   9        0.14        1.68      8.85 o 
   2   6   9       10.22        7.87     10.71 o 
   4   6   9       10.95       27.46     20.74 o 
   6   6   9       79.92       93.53     24.52 o 
   8   6   9        0.74       20.92     20.23 o 
  10   6   9       64.81       91.04     24.19 o 
 -13   7   9        1.87      -15.48     38.37 o 
 -11   7   9      164.91      239.97     38.28 o 
  -9   7   9       68.44       64.59     28.60 o 
  -7   7   9     1053.84     1131.78     65.44 o 
  -5   7   9       43.65       19.39     12.65 o 
  -3   7   9     1096.75     1057.39     43.79 o 
  -1   7   9        0.19       17.97     11.28 o 
   1   7   9     1078.63     1013.78     77.72 o 
   3   7   9      177.83      166.77     27.84 o 
   5   7   9     2072.40     1975.68     85.13 o 
   7   7   9      427.84      420.95     43.74 o 
   9   7   9      367.00      414.53     57.99 o 
 -12   8   9      500.89      548.79     65.75 o 
 -10   8   9      443.28      470.25     50.16 o 
  -8   8   9      152.97      150.79     31.06 o 
  -6   8   9      224.12      248.62     33.68 o 
  -4   8   9     1064.65      717.10    174.64 o 
  -2   8   9      349.68      367.62     32.91 o 
   0   8   9      524.04      498.58     36.24 o 
   2   8   9     1385.33     1253.46     73.55 o 
   4   8   9      263.38      290.70     35.94 o 
   6   8   9      321.82      398.09     43.51 o 
   8   8   9      356.87      467.36     46.67 o 
 -11   9   9      205.96      499.86    193.95 o 
  -9   9   9      543.27      584.82     55.27 o 
  -7   9   9     1161.07     1278.66     74.37 o 
  -5   9   9       34.80       29.07     23.50 o 
  -3   9   9      562.31      573.01     48.13 o 
  -1   9   9        1.73        3.80     15.03 o 
   1   9   9       79.57       80.69     22.38 o 
   3   9   9       29.36       47.74     20.81 o 
   5   9   9      407.41      440.76     44.68 o 
   7   9   9      159.99      204.14     37.81 o 
 -10  10   9      974.91     1015.64     89.64 o 
  -8  10   9       58.55       62.12     25.61 o 
  -6  10   9     1142.21     1223.79     75.87 o 
  -4  10   9      240.70      200.73     42.38 o 
  -2  10   9     1045.13     1144.94     66.42 o 
   0  10   9        0.05        7.19     21.21 o 
   2  10   9      396.57      392.77     40.96 o 
   4  10   9      214.44      208.39     31.62 o 
   6  10   9       81.36      132.86     28.72 o 
  -9  11   9      388.53      341.83     54.21 o 
  -7  11   9      180.64      192.95     54.86 o 
  -5  11   9      878.20      811.08     79.25 o 
  -3  11   9      278.81      222.89     40.31 o 
  -1  11   9       17.90       63.87     31.90 o 
   1  11   9     1373.91     1369.16     78.11 o 
   3  11   9      231.63      284.74     35.46 o 
   5  11   9      364.78      359.83     46.40 o 
  -6  12   9      191.48      272.54     63.65 o 
  -4  12   9      796.00      872.83    100.44 o 
  -2  12   9      194.16      246.69     50.11 o 
   0  12   9      278.97      330.82     45.08 o 
   2  12   9      383.98      479.24     55.48 o 
 -16   0  10      194.08      174.87     57.66 o 
 -14   0  10       67.07       58.06     29.83 o 
 -12   0  10      509.48      527.71     44.47 o 
 -10   0  10       66.60       68.50     16.63 o 
  -8   0  10     1570.59     1399.69     57.84 o 
  -6   0  10     6039.31     5490.84    100.75 o 
  -4   0  10      123.13      172.83     26.32 o 
  -2   0  10     1768.13     1515.96     77.83 o 
   0   0  10     3784.46     3703.41    115.79 o 
   2   0  10      761.69      746.81     42.31 o 
   4   0  10        1.49        4.34     11.67 o 
   6   0  10      651.20      666.16     48.31 o 
   8   0  10     1429.80     1544.82     92.45 o 
  10   0  10      888.74      863.05    117.59 o 
  12   0  10       18.02       15.45     39.95 o 
 -15   1  10        5.11       30.10     22.94 o 
 -13   1  10      888.00      671.55     99.02 o 
 -11   1  10      790.94      766.19     35.55 o 
  -9   1  10      971.59      823.58     81.70 o 
  -7   1  10      262.94      263.55     16.79 o 
  -5   1  10     2694.87     2627.79     43.76 o 
  -3   1  10     5126.01     5341.29     69.94 o 
  -1   1  10      490.81      653.96     26.00 o 
   1   1  10     6022.52     6294.15     81.83 o 
   3   1  10     3534.53     3264.30     65.20 o 
   5   1  10      277.87      312.75     28.99 o 
   7   1  10       44.06       47.11     16.81 o 
   9   1  10      367.63      395.74     43.57 o 
  11   1  10      130.37      124.18     26.30 o 
 -16   2  10      266.92      240.81     53.52 o 
 -14   2  10       71.04      116.38     26.93 o 
 -12   2  10      147.52      155.79     22.27 o 
 -10   2  10       26.89       36.14     11.63 o 
  -8   2  10      272.90      229.08     18.62 o 
  -6   2  10     4400.57     4435.92     68.11 o 
  -4   2  10     1192.75     1295.77     50.29 o 
  -2   2  10    34356.15    36615.91    292.32 o 
   0   2  10      433.79      482.62     22.21 o 
   2   2  10     1068.25     1105.92     36.36 o 
   4   2  10       40.91       56.65     12.50 o 
   6   2  10     2210.59     2341.37     71.98 o 
   8   2  10        0.76        3.97     15.08 o 
  10   2  10      573.47      562.24    117.69 o 
  12   2  10        6.72       10.84     20.06 o 
 -15   3  10        4.83       27.32     37.50 o 
 -13   3  10      689.12      586.97     55.23 o 
 -11   3  10     1217.05     1184.19     52.56 o 
  -9   3  10      815.65      828.98     35.57 o 
  -7   3  10       58.62       37.24     10.67 o 
  -5   3  10       46.07       30.58     10.95 o 
  -3   3  10      154.88      182.96     17.05 o 
  -1   3  10      717.86      698.92     27.52 o 
   1   3  10      420.85      370.72     20.98 o 
   3   3  10      506.20      402.34     54.15 o 
   5   3  10      198.33      205.45     19.97 o 
   7   3  10       47.90       73.12     19.55 o 
   9   3  10        7.66       16.08     19.21 o 
  11   3  10      111.52      120.77     27.18 o 
 -16   4  10       13.83        7.41     36.37 o 
 -14   4  10      140.77      138.79     32.93 o 
 -12   4  10     1096.50     1157.02     79.06 o 
 -10   4  10       16.23       29.22     15.95 o 
  -8   4  10      190.83      205.42     19.05 o 
  -6   4  10      231.80      192.80     28.03 o 
  -4   4  10      927.14     1062.72     52.27 o 
  -2   4  10     1848.65     1786.80     59.52 o 
   0   4  10       33.11       44.09     10.95 o 
   2   4  10        1.20       14.26     10.30 o 
   4   4  10     3398.90     2679.90    405.44 o 
   6   4  10       36.76       33.51     17.38 o 
   8   4  10     1043.64      953.84     59.28 o 
  10   4  10      160.21      198.85     30.18 o 
 -15   5  10       24.85       48.06     30.15 o 
 -13   5  10      873.89      842.65     70.42 o 
 -11   5  10        8.54        4.17     27.03 o 
  -9   5  10     1736.12     1763.07     64.28 o 
  -7   5  10      100.28      121.44     16.99 o 
  -5   5  10     1929.78     1892.81     53.70 o 
  -3   5  10      356.27      319.39     22.09 o 
  -1   5  10     4980.64     4524.86    182.61 o 
   1   5  10      280.22      286.51     20.27 o 
   3   5  10      511.89      502.12     32.06 o 
   5   5  10      277.24      254.52     33.31 o 
   7   5  10       26.95       35.08     19.92 o 
   9   5  10       49.25       52.37     20.27 o 
  11   5  10       23.81       91.75     26.73 o 
 -14   6  10       12.10       -7.81     31.12 o 
 -12   6  10       16.11      -24.93     30.76 o 
 -10   6  10     1746.80     1494.59     88.83 o 
  -8   6  10      219.61      253.53     31.15 o 
  -6   6  10       54.14       51.04     14.05 o 
  -4   6  10      524.52      541.14     30.64 o 
  -2   6  10      228.56      256.83     26.80 o 
   0   6  10     5930.30     5762.78    122.46 o 
   2   6  10       79.39       73.79     15.21 o 
   4   6  10      542.60      528.18     41.03 o 
   6   6  10       83.03      103.96     23.30 o 
   8   6  10       71.10       53.59     22.15 o 
  10   6  10      410.59      454.90     66.85 o 
 -13   7  10        4.11      -15.22     31.48 o 
 -11   7  10      583.97      554.57     61.39 o 
  -9   7  10       99.80       98.00     34.96 o 
  -7   7  10     1075.95     1018.27     60.45 o 
  -5   7  10      854.22      905.05     46.88 o 
  -3   7  10      829.50      833.94     39.25 o 
  -1   7  10        1.94       13.38     13.70 o 
   1   7  10     3927.38     3803.64    105.89 o 
   3   7  10      451.68      428.39     37.07 o 
   5   7  10      219.12      215.98     33.88 o 
   7   7  10      114.33      140.65     27.92 o 
   9   7  10        7.13       24.29     23.59 o 
 -12   8  10      103.30      110.37     37.59 o 
 -10   8  10       42.84       43.15     32.57 o 
  -8   8  10       64.34       35.15     28.11 o 
  -6   8  10      890.68      915.60     59.52 o 
  -4   8  10       40.16       54.20     17.22 o 
  -2   8  10     1653.88     1609.59     99.49 o 
   0   8  10      324.90      223.65     33.67 o 
   2   8  10      138.33      126.83     24.15 o 
   4   8  10       71.56       91.60     26.24 o 
   6   8  10      254.90      260.09     34.74 o 
   8   8  10        0.02       41.48     24.47 o 
 -11   9  10       61.66       96.91     58.46 o 
  -9   9  10      196.61      207.76     38.05 o 
  -7   9  10      108.98      113.12     35.16 o 
  -5   9  10      973.45     1025.41     76.97 o 
  -3   9  10        7.57       13.35     13.02 o 
  -1   9  10        9.53       25.13     17.61 o 
   1   9  10        4.96       13.54     32.86 o 
   3   9  10      874.97      880.79     69.85 o 
   5   9  10       14.14        2.08     18.25 o 
   7   9  10        2.07        7.27     22.14 o 
 -10  10  10      520.31      570.13     66.52 o 
  -8  10  10      131.51      126.73     34.24 o 
  -6  10  10       73.09       71.12     40.97 o 
  -4  10  10      939.38      928.79    111.74 o 
  -2  10  10      433.88      401.73     40.80 o 
   0  10  10       43.94       51.34     21.46 o 
   2  10  10       10.88       18.46     18.38 o 
   4  10  10      315.03      317.14     38.22 o 
   6  10  10     1779.46     1845.99    163.90 o 
  -7  11  10       62.82        5.07     38.56 o 
  -5  11  10        0.13       27.13     31.62 o 
  -3  11  10      113.67      144.82     40.76 o 
  -1  11  10      140.99      180.97     43.65 o 
   1  11  10      326.09      438.17     43.16 o 
   3  11  10       87.29      116.69     26.45 o 
  -4  12  10        1.02      -19.48     41.27 o 
  -2  12  10      431.17      567.58    106.28 o 
   0  12  10      504.77      592.14     72.37 o 
 -15   1  11       26.47       40.32     48.24 o 
 -13   1  11      375.53      379.72     41.81 o 
 -11   1  11       74.53       79.35     13.87 o 
  -9   1  11      403.78      399.99     27.41 o 
  -7   1  11      653.72      658.87     32.50 o 
  -5   1  11       99.53      161.13     14.19 o 
  -3   1  11     3119.02     2872.43     79.37 o 
  -1   1  11     2092.25     2259.82     96.51 o 
   1   1  11      478.67      409.26     21.97 o 
   3   1  11        0.39       11.81      9.63 o 
   5   1  11       39.27       20.42     11.58 o 
   7   1  11      520.65      520.36     44.85 o 
   9   1  11     1076.68     1089.49     69.92 o 
  11   1  11        1.08       12.06     25.05 o 
 -16   2  11        6.15      -19.22     32.41 o 
 -14   2  11      507.14      486.55     49.35 o 
 -12   2  11       10.71        5.18     13.78 o 
 -10   2  11      749.24      711.28     38.77 o 
  -8   2  11      206.74      253.72     22.08 o 
  -6   2  11      909.33      838.75     36.80 o 
  -4   2  11      910.01     1018.96     44.91 o 
  -2   2  11    11798.14    12271.18    233.51 o 
   0   2  11       69.34       94.07     11.74 o 
   2   2  11      341.17      331.81     21.22 o 
   4   2  11      710.38      640.58     58.92 o 
   6   2  11       29.41       44.70     15.69 o 
   8   2  11       44.06       73.60     20.51 o 
  10   2  11      117.91       90.99     25.20 o 
 -15   3  11       17.22       35.80     36.56 o 
 -13   3  11      800.34      774.63     55.13 o 
 -11   3  11      346.76      306.03     33.80 o 
  -9   3  11      544.10      529.16     37.23 o 
  -7   3  11        0.42       15.82     11.17 o 
  -5   3  11     1457.28     1449.25     63.64 o 
  -3   3  11     5608.69     5597.31    168.80 o 
  -1   3  11     1002.80      893.42     31.66 o 
   1   3  11      895.07      885.74     33.35 o 
   3   3  11      972.00      939.96     36.87 o 
   5   3  11      130.98       92.99     21.12 o 
   7   3  11     1159.53     1278.76     64.10 o 
   9   3  11        6.36       20.98     19.21 o 
  11   3  11      446.31      534.81     55.17 o 
 -14   4  11      415.45      504.49     67.08 o 
 -12   4  11     1451.33     1465.55    107.30 o 
 -10   4  11      657.01      548.48     86.57 o 
  -8   4  11      525.90      505.27     33.10 o 
  -6   4  11      791.38      818.15     41.91 o 
  -4   4  11      924.46      966.63     64.84 o 
  -2   4  11     5495.95     5436.14     95.22 o 
   0   4  11       80.14       83.46     12.18 o 
   2   4  11     1572.76     1548.18     48.15 o 
   4   4  11       92.36       93.78     15.83 o 
   6   4  11      769.08      722.90     52.98 o 
   8   4  11       64.54       72.60     23.13 o 
  10   4  11       11.63       12.48     18.54 o 
 -15   5  11       50.47       32.13     45.41 o 
 -13   5  11        1.77       23.93     25.86 o 
 -11   5  11      158.66      174.39     40.00 o 
  -9   5  11     1227.70     1340.73     66.18 o 
  -7   5  11     2093.78     1969.36     76.62 o 
  -5   5  11     3240.98     3220.20    107.54 o 
  -3   5  11     1078.18      857.30     56.11 o 
  -1   5  11      739.31      719.42     32.36 o 
   1   5  11     1977.09     1593.44    212.76 o 
   3   5  11     1099.90     1155.34     49.71 o 
   5   5  11       23.09       51.50     18.40 o 
   7   5  11      852.82      890.08     56.87 o 
   9   5  11      183.36      170.20     28.27 o 
 -14   6  11      296.98      298.07     48.36 o 
 -12   6  11       32.57       21.15     29.69 o 
 -10   6  11      651.85      682.49     63.60 o 
  -8   6  11      172.89      184.57     29.93 o 
  -6   6  11      680.16      614.52     47.01 o 
  -4   6  11      331.39      351.94     33.63 o 
  -2   6  11      781.08      699.89    125.61 o 
   0   6  11      212.57      216.50     22.39 o 
   2   6  11      219.00      249.28     24.79 o 
   4   6  11      150.64      114.32     40.27 o 
   6   6  11       85.91       80.00     23.82 o 
   8   6  11        7.08       31.57     24.24 o 
  10   6  11       15.40       21.06     24.25 o 
 -13   7  11        8.46      -26.59     38.37 o 
 -11   7  11     1661.17     1548.26     99.35 o 
  -9   7  11      311.13      341.19     49.95 o 
  -7   7  11      626.93      540.88     56.89 o 
  -5   7  11      268.82      229.04     39.17 o 
  -3   7  11       15.97       16.85     12.76 o 
  -1   7  11     1256.79     1275.66     63.75 o 
   1   7  11      608.03      552.49     37.77 o 
   3   7  11     2852.66     1943.33    679.99 o 
   5   7  11       11.00       14.92     18.68 o 
   7   7  11      858.60      864.61     60.60 o 
   9   7  11        0.06       11.17     22.92 o 
 -12   8  11       66.59       88.51     37.55 o 
 -10   8  11      127.07      146.27     39.41 o 
  -8   8  11        4.17       -2.77     25.33 o 
  -6   8  11      541.65      552.48     59.23 o 
  -4   8  11       53.42       58.38     17.97 o 
  -2   8  11      101.24      112.22     21.59 o 
   0   8  11      187.85      273.56     31.18 o 
   2   8  11      812.60      514.83    224.06 o 
   4   8  11       54.11       66.92     22.12 o 
   6   8  11       19.24        6.64     23.47 o 
   8   8  11        3.06        5.58     22.54 o 
 -11   9  11        0.72      -30.41     30.41 o 
  -9   9  11      114.38      102.97     31.34 o 
  -7   9  11      566.53      646.03     65.02 o 
  -5   9  11      209.79      179.58     38.28 o 
  -3   9  11       70.40       80.36     19.16 o 
  -1   9  11      419.29      509.39     44.39 o 
   1   9  11      123.27      183.97     42.30 o 
   3   9  11      498.47      525.65     49.07 o 
   5   9  11      190.55      196.12     31.64 o 
   7   9  11        0.82       -7.93     24.26 o 
 -10  10  11       84.11      109.48     41.44 o 
  -8  10  11      219.15      284.65     48.95 o 
  -6  10  11      203.57      195.61     55.28 o 
  -4  10  11      461.64      481.70     72.61 o 
  -2  10  11      799.53      836.27     80.52 o 
   0  10  11      257.37      243.07     45.11 o 
   2  10  11      128.11       84.83     25.27 o 
   4  10  11      573.97      677.22     62.56 o 
  -7  11  11       71.95       57.55     42.87 o 
  -5  11  11     1680.98     1584.10    132.74 o 
  -3  11  11      375.51      396.75     56.31 o 
  -1  11  11      330.69      343.11     55.79 o 
   1  11  11      165.12      157.97     32.83 o 
   3  11  11      520.18      513.84     60.04 o 
  -4  12  11       17.44       -4.15     32.76 o 
  -2  12  11      365.81      284.17     78.77 o 
 -16   0  12        2.02       47.11     45.98 o 
 -14   0  12      745.86      856.27    121.73 o 
 -12   0  12      344.23      286.04     42.51 o 
 -10   0  12     1012.58      915.61     71.92 o 
  -8   0  12        3.39       13.09     16.47 o 
  -6   0  12       78.49       43.74     20.39 o 
  -4   0  12     9780.02     9943.89    217.39 o 
  -2   0  12     1573.70     1353.60     79.79 o 
   0   0  12      100.90       99.28     25.25 o 
   2   0  12     3291.82     3178.46     92.15 o 
   4   0  12      111.93      138.35     24.30 o 
   6   0  12     1025.57      993.20     61.19 o 
   8   0  12     5655.75     5778.09    212.94 o 
  10   0  12      411.27      425.12     75.00 o 
 -15   1  12      223.23      282.22     46.17 o 
 -13   1  12      188.67      218.13     36.13 o 
 -11   1  12        5.27        8.39     12.02 o 
  -9   1  12      451.34      459.36     35.90 o 
  -7   1  12       96.27       97.34     17.70 o 
  -5   1  12       69.52       89.12     16.96 o 
  -3   1  12      233.64      213.87     23.50 o 
  -1   1  12     2222.87     2011.01     68.06 o 
   1   1  12        1.09        3.96      9.56 o 
   3   1  12      116.30      134.75     16.40 o 
   5   1  12        0.27       11.57     13.33 o 
   7   1  12      124.21      149.27     23.93 o 
   9   1  12      635.91      635.05     53.87 o 
  11   1  12      339.86      416.04     57.41 o 
 -16   2  12        1.86       63.32     52.01 o 
 -14   2  12      376.03      376.00     43.21 o 
 -12   2  12      112.31      103.68     24.05 o 
 -10   2  12       63.35       46.93     16.76 o 
  -8   2  12      125.89      106.68     18.61 o 
  -6   2  12      270.07      283.21     28.85 o 
  -4   2  12      373.52      395.33     31.51 o 
  -2   2  12     1888.24     1814.34     48.95 o 
   0   2  12        3.49        9.78     10.77 o 
   2   2  12      250.33      213.93     18.56 o 
   4   2  12      802.76      807.64     40.68 o 
   6   2  12      282.14      220.76     75.80 o 
   8   2  12      196.73      208.13     29.71 o 
  10   2  12       38.96       30.39     22.21 o 
 -15   3  12      539.00      492.46     62.56 o 
 -13   3  12      184.65      181.44     30.77 o 
 -11   3  12       97.65       81.25     23.54 o 
  -9   3  12      265.99      275.19     29.59 o 
  -7   3  12      415.44      409.82     35.11 o 
  -5   3  12        3.23       16.26     11.62 o 
  -3   3  12      404.23      355.69     25.18 o 
  -1   3  12     3087.04     3004.94     88.45 o 
   1   3  12        6.75       12.40     12.32 o 
   3   3  12     1616.84     1495.74     47.53 o 
   5   3  12       25.96       37.26     17.57 o 
   7   3  12        2.16       19.90     36.31 o 
   9   3  12      188.53      240.08     31.88 o 
 -14   4  12      318.23      309.42     53.97 o 
 -12   4  12      116.94      188.44     71.61 o 
 -10   4  12      901.13     1046.48    152.64 o 
  -8   4  12      546.80      530.15     35.10 o 
  -6   4  12      193.76      184.26     21.84 o 
  -4   4  12       49.78       43.57     17.68 o 
  -2   4  12        4.89       11.60     10.39 o 
   0   4  12      870.64      801.02     38.46 o 
   2   4  12        1.36       13.16     12.19 o 
   4   4  12      710.22      676.71     44.91 o 
   6   4  12      108.70       96.54     23.91 o 
   8   4  12       98.47      122.69     26.22 o 
  10   4  12        0.34       32.76     21.26 o 
 -15   5  12      268.44      254.15     55.92 o 
 -13   5  12      688.16      664.76    127.76 o 
 -11   5  12     2188.99     2122.18    137.48 o 
  -9   5  12     4369.33     3485.08    533.24 o 
  -7   5  12     1098.80      905.30    291.24 o 
  -5   5  12      584.64      686.60     43.16 o 
  -3   5  12     1040.14     1011.18     49.90 o 
  -1   5  12      114.14      105.49     16.32 o 
   1   5  12      816.77      803.07     39.71 o 
   3   5  12       18.39       32.65     20.35 o 
   5   5  12       39.47       79.41     21.87 o 
   7   5  12      322.80      232.32     30.95 o 
   9   5  12        7.49        0.41     19.72 o 
 -14   6  12      102.42       54.12     44.64 o 
 -12   6  12     1151.79      913.98     92.71 o 
 -10   6  12        2.71       30.49     31.10 o 
  -8   6  12     1890.95     1829.19     86.66 o 
  -6   6  12      336.44      385.49     34.99 o 
  -4   6  12     2169.34     2359.04     85.94 o 
  -2   6  12     2088.60     1961.52     63.82 o 
   0   6  12      372.75      297.08     69.65 o 
   2   6  12     6149.63     5740.81    139.10 o 
   4   6  12       71.83       51.42     23.17 o 
   6   6  12     2660.46     2663.37    192.80 o 
   8   6  12       17.49       71.10     24.04 o 
 -13   7  12      373.07      553.26    118.72 o 
 -11   7  12        2.92      -12.11     34.13 o 
  -9   7  12     1933.01     1971.06    106.23 o 
  -7   7  12       97.41       90.53     24.74 o 
  -5   7  12      357.45      472.58     41.21 o 
  -3   7  12        1.44        5.75     12.77 o 
  -1   7  12      255.52      268.66     29.83 o 
   1   7  12       46.41       76.61     19.50 o 
   3   7  12       45.32       40.99     27.91 o 
   5   7  12        2.28       11.02     23.74 o 
   7   7  12      165.74      242.79     38.53 o 
 -12   8  12       55.71       65.20     60.30 o 
 -10   8  12        6.36       15.65     30.52 o 
  -8   8  12      366.63      321.45     57.04 o 
  -6   8  12     1119.34     1139.99     82.03 o 
  -4   8  12        3.61        5.65     16.71 o 
  -2   8  12      252.16      335.51     33.96 o 
   0   8  12       34.49       32.92     18.81 o 
   2   8  12      125.84      182.16     34.90 o 
   4   8  12        4.98       10.82     23.32 o 
   6   8  12      122.20      181.26     39.63 o 
 -11   9  12       11.97       35.93     42.64 o 
  -9   9  12        4.33       -2.37     25.96 o 
  -7   9  12        5.90       30.70     45.08 o 
  -5   9  12       98.84      100.51     46.15 o 
  -3   9  12      108.71      149.84     27.06 o 
  -1   9  12     1151.15     1296.47     71.76 o 
   1   9  12      344.92      293.80     40.05 o 
   3   9  12        5.16        5.70     25.57 o 
   5   9  12      229.63      360.90     49.51 o 
 -10  10  12      438.68      453.51     61.57 o 
  -8  10  12       23.27       56.36     39.20 o 
  -6  10  12        0.51       69.22     76.69 o 
  -4  10  12      370.89      394.73     74.62 o 
  -2  10  12       66.98       70.86     23.34 o 
   0  10  12      265.47      220.43     35.15 o 
   2  10  12      261.12      318.82     46.55 o 
   4  10  12      436.26      538.40     59.58 o 
  -7  11  12      483.98      419.52     69.55 o 
  -5  11  12      348.08      393.33     61.86 o 
  -3  11  12      663.01      569.46     88.94 o 
  -1  11  12       41.40       65.49     27.74 o 
   1  11  12       99.85       95.60     32.89 o 
 -15   1  13      746.86      653.80     72.42 o 
 -13   1  13        0.62        2.60     19.29 o 
 -11   1  13       41.46       37.85     15.27 o 
  -9   1  13     2199.08     2020.63     77.24 o 
  -7   1  13        7.26       21.29     12.74 o 
  -5   1  13      216.67      197.12     24.45 o 
  -3   1  13     2337.91     2146.95     74.32 o 
  -1   1  13     1913.28     1796.96     67.82 o 
   1   1  13      585.29      520.26     41.51 o 
   3   1  13      824.89      765.90     41.84 o 
   5   1  13       55.11       53.35     14.54 o 
   7   1  13      293.29      334.67     31.85 o 
   9   1  13       11.91       36.48     22.22 o 
 -16   2  13       62.90      109.29     51.63 o 
 -14   2  13       41.36       45.34     20.35 o 
 -12   2  13      335.47      294.77     36.91 o 
 -10   2  13      136.29      137.32     21.86 o 
  -8   2  13       47.96       44.34     23.46 o 
  -6   2  13      463.26      387.86     33.57 o 
  -4   2  13     2086.42     1954.69     87.31 o 
  -2   2  13      133.91      166.99     23.11 o 
   0   2  13     1267.97     1232.36     60.68 o 
   2   2  13      262.42      253.50     22.93 o 
   4   2  13      139.33      140.81     22.14 o 
   6   2  13       89.53       92.58     26.34 o 
   8   2  13      960.65      889.48     56.16 o 
  10   2  13       46.27       70.86     23.60 o 
 -15   3  13      146.92      154.20     46.54 o 
 -13   3  13       22.93       46.77     24.02 o 
 -11   3  13       70.77       59.95     20.10 o 
  -9   3  13     1969.61     1750.24    129.90 o 
  -7   3  13      512.83      622.21     44.37 o 
  -5   3  13     3165.98     3201.15     93.81 o 
  -3   3  13      211.67      214.41     27.22 o 
  -1   3  13     5815.60     5699.24    127.20 o 
   1   3  13      105.27      141.88     19.72 o 
   3   3  13      755.59      754.77     39.61 o 
   5   3  13      138.27       73.72     39.74 o 
   7   3  13      513.49      539.47     50.20 o 
   9   3  13      321.59      434.29     66.39 o 
 -14   4  13     1191.89     1145.83    100.55 o 
 -12   4  13       82.64      147.60     30.45 o 
 -10   4  13       37.56       30.19     21.27 o 
  -8   4  13       38.94       21.77     16.65 o 
  -6   4  13     4665.26     4554.43    138.04 o 
  -4   4  13      178.25      198.94     28.52 o 
  -2   4  13      188.07      134.81     20.63 o 
   0   4  13       27.69       46.64     14.14 o 
   2   4  13      256.61      254.87     24.73 o 
   4   4  13      983.62      471.87    331.96 o 
   6   4  13      630.86      644.04     55.57 o 
   8   4  13       83.56      107.22     27.45 o 
 -15   5  13       75.51      108.54     56.16 o 
 -13   5  13      129.95      107.30     45.04 o 
 -11   5  13       80.03       45.98     50.88 o 
  -9   5  13     5061.24     5372.66    244.70 o 
  -7   5  13      117.68       89.73     24.94 o 
  -5   5  13      686.75      696.02     52.82 o 
  -3   5  13      327.50      323.53     33.88 o 
  -1   5  13     1661.75     1628.59     57.87 o 
   1   5  13       89.04      102.49     21.49 o 
   3   5  13     2194.61     1411.27    704.47 o 
   5   5  13      207.62      172.88     33.34 o 
   7   5  13        9.05       11.85     21.71 o 
   9   5  13      127.07      136.97     33.82 o 
 -14   6  13      418.66      422.96     75.21 o 
 -12   6  13      114.54      139.82     75.38 o 
 -10   6  13      457.55      511.71     73.25 o 
  -8   6  13      299.76      361.74     57.02 o 
  -6   6  13      779.89      695.83     48.34 o 
  -4   6  13     1949.62     1950.41     68.81 o 
  -2   6  13      127.39      105.89     17.61 o 
   0   6  13     1249.60     1303.96     65.44 o 
   2   6  13     1990.19     1447.32    247.55 o 
   4   6  13      321.18      294.80     40.52 o 
   6   6  13      371.94      393.84     45.68 o 
   8   6  13      318.59      323.88     42.61 o 
 -13   7  13       25.85       37.51     43.43 o 
 -11   7  13       25.82       41.46     55.78 o 
  -9   7  13       13.66        7.81     32.98 o 
  -7   7  13      354.25      236.52    150.37 o 
  -5   7  13     2150.25     2193.15     79.26 o 
  -3   7  13        2.40       20.33     19.35 o 
  -1   7  13      839.36      568.99    174.76 o 
   1   7  13      972.14      932.71     64.39 o 
   3   7  13      214.98      227.92     35.66 o 
   5   7  13      154.76      176.09     37.89 o 
   7   7  13        1.55       36.76     25.89 o 
 -12   8  13      103.08      105.14     46.81 o 
 -10   8  13       49.41       67.23     38.21 o 
  -8   8  13       88.87       70.18     35.00 o 
  -6   8  13      116.43      135.31     48.87 o 
  -4   8  13        0.26       15.34     15.87 o 
  -2   8  13       17.47       27.43     17.14 o 
   0   8  13       80.69       74.59     29.44 o 
   2   8  13       53.85       58.02     45.57 o 
   4   8  13     1055.54     1114.98     82.07 o 
   6   8  13        5.52       55.78     28.93 o 
 -11   9  13       14.38       46.71     42.07 o 
  -9   9  13      210.79      258.79     50.73 o 
  -7   9  13      368.41      363.97     60.11 o 
  -5   9  13     1407.26     1726.48    153.77 o 
  -3   9  13      411.85      431.02     42.10 o 
  -1   9  13      119.20      135.41     27.25 o 
   1   9  13      179.24      181.79     38.97 o 
   3   9  13       61.66       68.81     25.91 o 
   5   9  13      369.26      341.03     48.42 o 
  -8  10  13       22.23       18.90     35.19 o 
  -6  10  13       21.70        5.31     33.06 o 
  -4  10  13       60.90       71.42     28.89 o 
  -2  10  13       22.35       37.78     22.16 o 
   0  10  13       11.13       11.78     20.28 o 
   2  10  13      140.83      188.99     35.54 o 
  -5  11  13       16.12       -0.38     41.46 o 
  -3  11  13      309.38      437.18     74.62 o 
  -1  11  13      491.19      529.57     67.27 o 
 -16   0  14      125.43      291.70     78.01 o 
 -14   0  14       78.63       90.07     44.85 o 
 -12   0  14      766.19      874.07     81.19 o 
 -10   0  14      188.45      159.56     33.85 o 
  -8   0  14     4494.34     4167.70    155.82 o 
  -6   0  14       32.45       58.54     23.82 o 
  -4   0  14       28.32       43.02     24.65 o 
  -2   0  14      166.80      127.64     33.91 o 
   0   0  14      355.27      338.74     46.48 o 
   2   0  14     1051.28      995.49     90.86 o 
   4   0  14      376.08      354.10     60.49 o 
   6   0  14       85.41       92.73     37.94 o 
   8   0  14        6.95       59.17     36.56 o 
 -15   1  14       97.32       90.60     36.37 o 
 -13   1  14       42.05       51.13     29.91 o 
 -11   1  14        0.03       10.10     14.54 o 
  -9   1  14      444.26      439.38     37.76 o 
  -7   1  14     1216.76      985.57     53.73 o 
  -5   1  14     2022.99     1925.36     73.48 o 
  -3   1  14      535.06      472.49     38.24 o 
  -1   1  14     1120.92     1092.52     55.91 o 
   1   1  14      878.73      817.65     51.86 o 
   3   1  14      220.10      276.77     35.33 o 
   5   1  14        0.22       20.55     21.88 o 
   7   1  14        9.48       50.44     36.94 o 
   9   1  14     1197.48     1066.19    121.73 o 
 -14   2  14      637.21      705.83     60.78 o 
 -12   2  14        4.97       -2.65     17.97 o 
 -10   2  14     1166.63     1109.89     60.15 o 
  -8   2  14      230.98      218.30     26.90 o 
  -6   2  14     1317.22     1184.76     59.89 o 
  -4   2  14      730.79      740.14     46.67 o 
  -2   2  14      941.54      825.57     49.62 o 
   0   2  14      805.97      681.81     49.02 o 
   2   2  14     3424.00     3239.46     98.40 o 
   4   2  14      281.93      296.03     37.22 o 
   6   2  14      145.43      129.60     45.24 o 
   8   2  14      407.14      422.43     59.95 o 
 -15   3  14        7.67       13.35     24.42 o 
 -13   3  14      157.05      192.58     38.11 o 
 -11   3  14      585.29      580.96     55.37 o 
  -9   3  14       60.25       78.60     18.97 o 
  -7   3  14     1131.04     1120.24     60.27 o 
  -5   3  14     1392.48     1273.41     62.00 o 
  -3   3  14     2968.04     3015.53     97.63 o 
  -1   3  14      808.44      833.27     51.47 o 
   1   3  14     2022.14     1775.18     72.16 o 
   3   3  14      747.18      740.94     48.84 o 
   5   3  14      984.09     1008.98     91.13 o 
   7   3  14       98.08       65.95     44.85 o 
   9   3  14       98.50       93.53     38.95 o 
 -14   4  14      190.45      175.65     40.23 o 
 -12   4  14     1001.50     1097.58     77.15 o 
 -10   4  14      398.07      440.21     50.03 o 
  -8   4  14      304.00      307.45     33.16 o 
  -6   4  14      272.34      303.14     39.85 o 
  -4   4  14     2063.03     1952.08     89.53 o 
  -2   4  14       12.09       18.86     17.34 o 
   0   4  14      991.26      966.19     54.34 o 
   2   4  14      736.44      683.02     46.91 o 
   4   4  14       77.12       99.54     37.76 o 
   6   4  14       27.78       56.26     26.04 o 
   8   4  14       12.18       29.88     23.20 o 
 -13   5  14      259.49      247.16     55.40 o 
 -11   5  14     1018.36      976.69     95.56 o 
  -9   5  14     1398.94     1395.23     86.99 o 
  -7   5  14      937.85      943.45     69.43 o 
  -5   5  14       91.02      108.92     24.85 o 
  -3   5  14      577.01      662.47     47.48 o 
  -1   5  14        3.07       42.83     19.69 o 
   1   5  14        7.11        3.62     18.94 o 
   3   5  14      230.37      225.76     76.32 o 
   5   5  14      215.22      170.11     30.54 o 
   7   5  14       79.80       79.56     25.35 o 
 -14   6  14      105.95      127.39     77.64 o 
 -12   6  14       31.91      -51.26     62.94 o 
 -10   6  14       22.51        3.64     27.72 o 
  -8   6  14     1229.18     1404.96     87.89 o 
  -6   6  14     1377.95     1425.05     71.76 o 
  -4   6  14      461.23      557.38     45.45 o 
  -2   6  14     1387.46     1412.20     68.73 o 
   0   6  14      481.80      444.93     48.24 o 
   2   6  14      334.06      279.91     49.24 o 
   4   6  14      309.67      394.86     42.72 o 
   6   6  14      359.70      368.66     45.18 o 
 -13   7  14      128.86      172.67     55.81 o 
 -11   7  14      140.30      150.44     51.57 o 
  -9   7  14       55.97       40.33     60.30 o 
  -7   7  14      671.29      642.81     77.07 o 
  -5   7  14      782.10      835.44     58.01 o 
  -3   7  14      380.93      422.61     41.24 o 
  -1   7  14     2491.72     2725.49    121.40 o 
   1   7  14     2558.66     2506.13    142.60 o 
   3   7  14      797.09      814.92     62.52 o 
   5   7  14      160.01      205.58     38.95 o 
   7   7  14      325.52      306.60     44.45 o 
 -12   8  14       30.19       74.09     47.77 o 
 -10   8  14      284.25      316.89     62.29 o 
  -8   8  14       61.39       34.67     57.66 o 
  -6   8  14      181.62      232.56     32.28 o 
  -4   8  14        0.20       23.63     22.74 o 
  -2   8  14        4.21       10.72     20.75 o 
   0   8  14      541.26      543.46     67.79 o 
   2   8  14      250.99      323.05     41.07 o 
   4   8  14       31.97       59.24     27.51 o 
   6   8  14       60.08       67.17     29.92 o 
  -9   9  14      146.95      159.58     48.97 o 
  -7   9  14       92.83      124.75     68.59 o 
  -5   9  14      365.01      439.77     65.34 o 
  -3   9  14       94.63       61.22     28.42 o 
  -1   9  14      241.80      188.75     40.70 o 
   1   9  14       40.79        3.08     38.09 o 
   3   9  14      376.31      416.50     49.25 o 
  -8  10  14       60.69      159.42     69.35 o 
  -6  10  14      489.52      578.89    123.62 o 
  -4  10  14      211.77      223.11     59.92 o 
  -2  10  14       37.18       24.29     32.22 o 
   0  10  14      344.84      316.12     56.02 o 
   2  10  14        7.72       -9.21     27.72 o 
  -3  11  14        0.03       28.27     35.43 o 
 -15   1  15        4.14       23.44     25.58 o 
 -13   1  15       63.13       61.87     25.66 o 
 -11   1  15        0.00       11.91     14.49 o 
  -9   1  15       86.44       80.75     19.04 o 
  -7   1  15       84.66       78.13     19.69 o 
  -5   1  15      352.88      342.90     33.66 o 
  -3   1  15       79.17       90.82     23.75 o 
  -1   1  15      270.17      226.76     31.79 o 
   1   1  15      130.20      128.88     26.53 o 
   3   1  15       95.80      108.54     29.22 o 
   5   1  15       69.44       75.82     26.23 o 
   7   1  15       36.52       28.56     35.19 o 
 -14   2  15       48.75       46.35     22.67 o 
 -12   2  15       78.04       69.40     24.07 o 
 -10   2  15      112.42      103.16     21.13 o 
  -8   2  15     1634.22     1762.15     78.44 o 
  -6   2  15      178.23      176.42     25.18 o 
  -4   2  15      960.84      927.52     54.69 o 
  -2   2  15     1313.16     1249.78     64.02 o 
   0   2  15      288.95      296.60     36.79 o 
   2   2  15        0.20        2.73     20.51 o 
   4   2  15     1234.87     1315.80     72.73 o 
   6   2  15      237.88      262.04     54.60 o 
   8   2  15      101.92      120.89     35.21 o 
 -15   3  15      124.02      113.78     34.69 o 
 -13   3  15     1523.49     1645.16     96.78 o 
 -11   3  15     1355.23     1284.42     80.05 o 
  -9   3  15      530.34      636.57     49.52 o 
  -7   3  15       24.77       38.84     16.30 o 
  -5   3  15     1380.48     1313.39     64.05 o 
  -3   3  15     3477.92     3267.79    105.95 o 
  -1   3  15     1679.85     1588.43     73.01 o 
   1   3  15       63.08       74.18     24.76 o 
   3   3  15     2083.13     2151.50     86.29 o 
   5   3  15      472.99      427.59     64.52 o 
   7   3  15      916.15     1014.94    128.14 o 
 -14   4  15      370.88      400.84     61.65 o 
 -12   4  15      822.93      757.69     66.12 o 
 -10   4  15     2145.95     2190.38    109.91 o 
  -8   4  15        0.20       -0.95     14.78 o 
  -6   4  15        0.37      -10.13     17.44 o 
  -4   4  15       85.27      141.98     28.99 o 
  -2   4  15      237.79      208.16     29.16 o 
   0   4  15       72.22       44.71     19.15 o 
   2   4  15        0.25       -5.37     25.26 o 
   4   4  15      516.96      514.06     70.08 o 
   6   4  15       40.68       44.09     44.47 o 
   8   4  15       45.71       65.69     35.72 o 
 -13   5  15      522.25      487.98     73.70 o 
 -11   5  15      215.20      137.26     38.30 o 
  -9   5  15     1165.03     1233.25     82.63 o 
  -7   5  15        8.05       14.25     21.09 o 
  -5   5  15       25.23       42.65     28.99 o 
  -3   5  15        2.48       13.97     18.68 o 
  -1   5  15      527.35      565.44     44.54 o 
   1   5  15       47.67       65.87     26.78 o 
   3   5  15      151.17      180.72     46.76 o 
   5   5  15       16.15       56.25     40.70 o 
   7   5  15        1.59       19.20     29.97 o 
 -12   6  15        0.36      -11.51     27.37 o 
 -10   6  15       73.30       47.36     36.40 o 
  -8   6  15      236.44      284.16     36.54 o 
  -6   6  15      350.81      403.61     40.65 o 
  -4   6  15      306.30      345.93     37.97 o 
  -2   6  15       14.26        0.63     18.84 o 
   0   6  15      285.49      258.08     42.53 o 
   2   6  15      158.36      180.39     44.74 o 
   4   6  15      195.88      220.17     73.68 o 
   6   6  15      148.24      170.65     43.68 o 
 -11   7  15       22.90        5.81     33.09 o 
  -9   7  15       40.75       44.02     40.81 o 
  -7   7  15       31.21       67.56     23.39 o 
  -5   7  15      118.65      118.73     27.60 o 
  -3   7  15        7.25        3.98     20.97 o 
  -1   7  15      131.43      216.08     38.92 o 
   1   7  15     1560.54     1499.09    113.59 o 
   3   7  15      189.62      115.15     40.56 o 
   5   7  15       22.01       16.77     38.62 o 
 -10   8  15      244.14      283.77     65.55 o 
  -8   8  15       14.07       51.15     37.00 o 
  -6   8  15      234.87      206.05     35.59 o 
  -4   8  15      322.01      334.41     45.45 o 
  -2   8  15       43.38       27.21     23.81 o 
   0   8  15       96.43      125.93     37.40 o 
   2   8  15        3.42       25.04     25.60 o 
   4   8  15        0.14       15.08     39.57 o 
  -9   9  15      477.25      638.71    126.63 o 
  -7   9  15       18.10        3.46     40.91 o 
  -5   9  15      594.10      836.67    113.82 o 
  -3   9  15        7.35      -12.46     23.42 o 
  -1   9  15      157.87      151.77     39.64 o 
   1   9  15       11.64        6.74     45.04 o 
   3   9  15      764.00      822.73    131.53 o 
  -6  10  15      120.22       99.87     73.87 o 
  -4  10  15      725.33      841.81     91.18 o 
  -2  10  15      148.38      180.45     42.64 o 
   0  10  15      861.60     1055.98    102.31 o 
 -14   0  16      117.29      114.57     46.73 o 
 -12   0  16      747.57      796.14     75.68 o 
 -10   0  16       99.98       93.20     30.07 o 
  -8   0  16     1827.01     1796.36    111.89 o 
  -6   0  16       11.77       -3.27     22.93 o 
  -4   0  16      287.51      231.33     44.50 o 
  -2   0  16      391.14      318.72     51.96 o 
   0   0  16      260.63      278.44     50.99 o 
   2   0  16      235.29      207.36     53.06 o 
   4   0  16       81.32      105.82     41.14 o 
   6   0  16      237.80      323.08     56.28 o 
 -15   1  16       10.80       75.04     38.06 o 
 -13   1  16      196.66      229.89     35.98 o 
 -11   1  16        8.67       23.28     17.76 o 
  -9   1  16       62.12       55.20     18.08 o 
  -7   1  16     1349.82     1236.29     65.60 o 
  -5   1  16      288.19      257.88     30.68 o 
  -3   1  16     1101.00     1037.75     59.31 o 
  -1   1  16      165.56      148.57     28.51 o 
   1   1  16      109.83      126.75     30.26 o 
   3   1  16     2024.80     2015.06     90.63 o 
   5   1  16      397.11      417.33     43.64 o 
 -14   2  16       10.70       -0.65     22.43 o 
 -12   2  16      127.64      170.30     32.66 o 
 -10   2  16      230.33      208.83     29.70 o 
  -8   2  16      156.20      151.54     24.41 o 
  -6   2  16      469.96      431.80     39.98 o 
  -4   2  16     3752.65     3839.94    113.49 o 
  -2   2  16     2879.42     2595.58     96.13 o 
   0   2  16      425.28      424.78     42.82 o 
   2   2  16       54.56       52.17     28.28 o 
   4   2  16       44.50       51.26     26.71 o 
   6   2  16       91.81      126.35     44.32 o 
   8   2  16       29.72       90.07     55.02 o 
 -13   3  16       27.18       35.98     22.52 o 
 -11   3  16       43.27       41.04     18.13 o 
  -9   3  16      289.54      283.38     35.06 o 
  -7   3  16       78.25       78.22     20.15 o 
  -5   3  16      874.67      804.89     53.51 o 
  -3   3  16      406.62      403.42     40.71 o 
  -1   3  16      401.43      467.53     45.93 o 
   1   3  16       41.42       54.56     23.74 o 
   3   3  16      157.28      141.04     35.48 o 
   5   3  16       13.09       -3.00     33.74 o 
   7   3  16        0.34       15.45     47.49 o 
 -14   4  16      562.25      498.97     72.82 o 
 -12   4  16       18.12       26.33     21.38 o 
 -10   4  16      381.65      338.89     38.01 o 
  -8   4  16      217.09      211.10     33.71 o 
  -6   4  16      355.53      380.03     40.94 o 
  -4   4  16      215.09      211.36     31.97 o 
  -2   4  16       41.99       39.97     24.86 o 
   0   4  16       99.91       87.55     25.11 o 
   2   4  16       50.68       29.39     29.09 o 
   4   4  16       35.07       38.24     33.67 o 
   6   4  16       37.87       62.38     52.39 o 
 -13   5  16       28.57       24.98     38.44 o 
 -11   5  16      967.32      948.80     75.33 o 
  -9   5  16       69.05       38.41     21.45 o 
  -7   5  16      259.07      218.95     35.08 o 
  -5   5  16       35.94       32.79     21.01 o 
  -3   5  16      902.80      946.38     60.01 o 
  -1   5  16      198.61      180.11     30.56 o 
   1   5  16       33.86       37.95     27.02 o 
   3   5  16      175.63      271.91     95.54 o 
   5   5  16       17.75       68.05     61.81 o 
 -12   6  16      204.64      167.00     47.70 o 
 -10   6  16     1092.35     1078.38    105.90 o 
  -8   6  16        1.99       30.19     23.34 o 
  -6   6  16       65.90       74.78     25.74 o 
  -4   6  16        6.11       24.34     20.11 o 
  -2   6  16        2.97       29.57     21.06 o 
   0   6  16      388.83      421.98     50.53 o 
   2   6  16        6.10        2.21     27.12 o 
   4   6  16       14.58       24.10     34.99 o 
   6   6  16        0.59       38.36     37.12 o 
 -11   7  16       20.96       45.35     39.56 o 
  -9   7  16      332.39      338.13     64.82 o 
  -7   7  16       15.74       35.21     23.31 o 
  -5   7  16      434.86      439.88     45.44 o 
  -3   7  16        4.81       21.93     21.30 o 
  -1   7  16      520.60      534.09     56.30 o 
   1   7  16      554.79      539.34     68.75 o 
   3   7  16      195.94      158.31     45.37 o 
   5   7  16        1.67       12.06     43.34 o 
 -10   8  16      120.87      167.64     57.14 o 
  -8   8  16      451.96      452.61     71.51 o 
  -6   8  16      121.75      103.36     28.06 o 
  -4   8  16      576.06      737.62     68.57 o 
  -2   8  16      324.83      320.39     45.47 o 
   0   8  16      181.13      352.81     54.49 o 
   2   8  16       86.95       56.99     28.82 o 
  -9   9  16      405.10      518.97     84.80 o 
  -7   9  16       12.13       62.94     58.42 o 
  -5   9  16     1476.43     1621.17    100.65 o 
  -3   9  16        8.06      -10.66     24.17 o 
  -1   9  16       97.39      141.65     38.48 o 
   1   9  16       23.32       68.91     31.16 o 
  -4  10  16      102.13      149.82     39.24 o 
  -2  10  16      116.01       60.63     36.06 o 
 -13   1  17      210.16      253.12     36.31 o 
 -11   1  17        4.58        6.73     15.38 o 
  -9   1  17       84.86      100.02     21.07 o 
  -7   1  17       18.11       26.57     17.21 o 
  -5   1  17     2022.21     1686.24     75.52 o 
  -3   1  17       23.65       32.66     21.97 o 
  -1   1  17      104.74       94.67     28.04 o 
   1   1  17       53.64       59.27     27.79 o 
   3   1  17       58.49       84.70     29.98 o 
   5   1  17       18.86       26.69     23.40 o 
   7   1  17      615.01      814.44    146.61 o 
 -14   2  17        5.63       40.13     22.91 o 
 -12   2  17      285.95      322.79     35.27 o 
 -10   2  17        2.41       -5.84     15.86 o 
  -8   2  17      593.92      550.82     46.17 o 
  -6   2  17        0.67       -0.66     15.30 o 
  -4   2  17     1759.71     1600.91     75.00 o 
  -2   2  17     1079.42      973.53     62.47 o 
   0   2  17     2173.44     2127.39     92.83 o 
   2   2  17        0.17       18.67     23.19 o 
   4   2  17      539.00      654.12     65.10 o 
   6   2  17       87.54       93.73     40.67 o 
 -13   3  17      434.10      366.71     47.00 o 
 -11   3  17        3.05        3.83     20.85 o 
  -9   3  17      965.34     1020.02     71.70 o 
  -7   3  17      197.58      141.05     25.80 o 
  -5   3  17      178.33      198.11     29.58 o 
  -3   3  17      897.39      825.44     56.69 o 
  -1   3  17        5.83       28.57     25.14 o 
   1   3  17      161.13      131.36     29.61 o 
   3   3  17        0.90       -2.17     26.18 o 
   5   3  17        8.56       -9.56     34.67 o 
   7   3  17      104.10      109.29     60.68 o 
 -14   4  17      183.99      142.69     39.49 o 
 -12   4  17        0.08       -9.85     21.48 o 
 -10   4  17      121.46      146.81     28.72 o 
  -8   4  17       78.58       89.83     22.96 o 
  -6   4  17      140.37      115.32     28.48 o 
  -4   4  17        0.17        7.96     25.16 o 
  -2   4  17       73.41       39.28     19.28 o 
   0   4  17      999.94     1081.86     65.00 o 
   2   4  17       12.14        0.60     25.71 o 
   4   4  17      126.07      187.37     50.98 o 
   6   4  17      173.32      186.32     57.45 o 
 -13   5  17       21.40       -3.74     29.06 o 
 -11   5  17      279.63      343.11     47.91 o 
  -9   5  17      535.00      522.44     50.15 o 
  -7   5  17       13.85        1.12     22.26 o 
  -5   5  17     1217.51     1257.53     86.95 o 
  -3   5  17      509.01      539.25     46.97 o 
  -1   5  17      164.96      145.71     29.84 o 
   1   5  17      230.72      233.67     39.92 o 
   3   5  17       51.51      108.11     43.54 o 
   5   5  17        9.46       64.86     41.38 o 
 -12   6  17      962.31     1010.24    107.76 o 
 -10   6  17      601.55      642.63     68.92 o 
  -8   6  17      300.90      371.08     42.11 o 
  -6   6  17       32.00       21.59     20.88 o 
  -4   6  17       18.08       27.57     20.99 o 
  -2   6  17      592.84      607.75     61.61 o 
   0   6  17      219.20      258.45     39.41 o 
   2   6  17       43.24       32.09     32.80 o 
   4   6  17       52.42       46.84     40.54 o 
 -11   7  17        1.22       89.21     90.26 o 
  -9   7  17        0.35      332.31    365.95 o 
  -7   7  17      405.93      443.33     46.33 o 
  -5   7  17      149.69      148.17     29.22 o 
  -3   7  17        0.15       13.09     20.35 o 
  -1   7  17      394.58      398.41     48.89 o 
   1   7  17      268.59      286.00     55.59 o 
   3   7  17       36.80       40.06     36.49 o 
  -8   8  17       16.60       13.84     42.99 o 
  -6   8  17       98.19       94.13     25.60 o 
  -4   8  17      276.43      447.77     54.24 o 
  -2   8  17      384.99      482.85     54.65 o 
   0   8  17      744.35      765.72     84.68 o 
   2   8  17      150.26      126.92     42.36 o 
  -7   9  17        0.07      140.58     89.32 o 
  -5   9  17       39.10       25.76     23.56 o 
  -3   9  17       26.26       69.73     35.54 o 
  -1   9  17       26.18       48.66     42.02 o 
 -14   0  18      123.50      222.74     62.56 o 
 -12   0  18      145.69      172.54     52.57 o 
 -10   0  18     1216.26      999.61     88.88 o 
  -8   0  18      213.05      136.18     66.90 o 
  -6   0  18      628.54      481.61     61.57 o 
  -4   0  18      273.85      315.66     54.36 o 
  -2   0  18      281.97      267.33     53.44 o 
   0   0  18      553.75      633.46     80.30 o 
   2   0  18      421.72      498.23    110.43 o 
   4   0  18      217.56      218.75     50.36 o 
   6   0  18      486.31      556.27    110.43 o 
 -13   1  18       32.41       56.73     19.37 o 
 -11   1  18      375.90      397.96     39.94 o 
  -9   1  18      517.84      454.44     42.22 o 
  -7   1  18      290.59      284.54     33.85 o 
  -5   1  18      331.48      286.15     37.30 o 
  -3   1  18      461.18      469.66     44.74 o 
  -1   1  18     1083.87     1045.64     65.92 o 
   1   1  18        2.59       15.47     29.40 o 
   3   1  18      230.13      256.63     38.70 o 
   5   1  18       24.51       57.05     36.52 o 
 -14   2  18       11.07       13.97     23.84 o 
 -12   2  18       11.30       12.12     16.96 o 
 -10   2  18        1.90       16.20     15.66 o 
  -8   2  18        5.35       -5.79     16.72 o 
  -6   2  18      286.56      313.14     36.32 o 
  -4   2  18     1217.50     1047.57     62.23 o 
  -2   2  18      314.52      262.52     36.60 o 
   0   2  18      111.47      105.06     35.84 o 
   2   2  18      397.00      422.58     47.34 o 
   4   2  18       59.54       87.33     41.98 o 
   6   2  18        4.35        0.57     36.12 o 
 -13   3  18       76.84       68.67     26.35 o 
 -11   3  18       14.88       21.31     19.62 o 
  -9   3  18        0.02        2.26     16.49 o 
  -7   3  18      139.09      115.28     24.77 o 
  -5   3  18       99.47       75.23     23.77 o 
  -3   3  18      150.84      102.51     26.89 o 
  -1   3  18        0.65       -9.44     28.69 o 
   1   3  18      116.37      130.64     28.83 o 
   3   3  18       13.39       43.16     35.35 o 
   5   3  18        3.94       12.38     37.35 o 
 -12   4  18       80.74      110.56     31.16 o 
 -10   4  18      359.52      406.52     42.35 o 
  -8   4  18      133.16      112.21     25.70 o 
  -6   4  18       44.25       37.30     21.14 o 
  -4   4  18      174.83      146.82     30.58 o 
  -2   4  18       76.02       70.70     22.70 o 
   0   4  18       49.67       31.71     24.08 o 
   2   4  18       58.23       66.36     30.17 o 
   4   4  18        6.52       -7.26     46.92 o 
 -11   5  18       39.65       35.56     28.96 o 
  -9   5  18       47.09       44.89     21.79 o 
  -7   5  18      164.76      132.72     32.06 o 
  -5   5  18        1.83       13.62     20.77 o 
  -3   5  18      274.76      271.17     36.34 o 
  -1   5  18        0.28       12.14     19.93 o 
   1   5  18      537.08      571.26     60.18 o 
   3   5  18        0.61       13.74     38.03 o 
 -10   6  18      584.40      676.78     73.71 o 
  -8   6  18      179.06      242.78     37.19 o 
  -6   6  18        9.49       16.72     20.45 o 
  -4   6  18      259.54      317.84     38.45 o 
  -2   6  18      114.65      124.33     31.03 o 
   0   6  18     1475.57     1478.56     94.87 o 
   2   6  18      152.94      128.10     47.38 o 
  -9   7  18      216.72      225.79     59.55 o 
  -7   7  18       65.54      149.51     30.60 o 
  -5   7  18       66.19       62.37     24.81 o 
  -3   7  18      259.75      372.10     47.42 o 
  -1   7  18        2.09       20.93     21.75 o 
   1   7  18      125.88      240.49     50.03 o 
  -8   8  18      418.82      556.52     83.35 o 
  -6   8  18      360.38      403.19     49.89 o 
  -4   8  18      426.98      538.70     58.86 o 
  -2   8  18       32.94       31.13     23.91 o 
   0   8  18      167.64      256.06     50.47 o 
 -13   1  19       50.85       47.60     22.40 o 
 -11   1  19      136.07      156.69     25.26 o 
  -9   1  19      506.36      440.15     43.40 o 
  -7   1  19      134.81      145.69     27.53 o 
  -5   1  19      378.72      341.12     40.86 o 
  -3   1  19       86.09       93.98     27.78 o 
  -1   1  19       53.76       52.94     26.49 o 
   1   1  19      129.40      177.08     34.81 o 
   3   1  19        0.89       -9.51     23.45 o 
   5   1  19       35.73       54.23     39.54 o 
 -12   2  19      644.78      656.07     51.86 o 
 -10   2  19      120.09      138.69     26.71 o 
  -8   2  19      171.66      159.81     29.49 o 
  -6   2  19        4.54        6.86     18.28 o 
  -4   2  19      187.64      211.83     34.47 o 
  -2   2  19       59.31       51.94     25.97 o 
   0   2  19      802.94      855.38     75.57 o 
   2   2  19      357.50      334.78     43.43 o 
   4   2  19       66.22       96.39     44.62 o 
 -13   3  19       56.24       69.38     35.34 o 
 -11   3  19      255.23      257.53     35.60 o 
  -9   3  19       11.21        9.30     17.78 o 
  -7   3  19      289.51      320.36     37.91 o 
  -5   3  19       24.38       40.37     22.27 o 
  -3   3  19      184.32      191.05     32.77 o 
  -1   3  19       19.88       35.27     26.18 o 
   1   3  19      148.81      170.23     32.43 o 
   3   3  19       83.06       76.66     39.87 o 
 -12   4  19      142.34      162.70     38.12 o 
 -10   4  19     1456.70     1500.88     83.06 o 
  -8   4  19       39.85       54.35     23.37 o 
  -6   4  19       26.44       32.93     20.74 o 
  -4   4  19       21.83       34.98     19.81 o 
  -2   4  19      298.88      296.11     37.53 o 
   0   4  19        4.07      -17.82     26.03 o 
   2   4  19       12.47       47.16     40.03 o 
   4   4  19        6.76        4.15     58.04 o 
 -11   5  19       20.21       46.27     28.44 o 
  -9   5  19      671.59      762.77     70.98 o 
  -7   5  19      450.87      502.94     50.68 o 
  -5   5  19      114.98      108.88     26.29 o 
  -3   5  19        0.16        3.89     19.33 o 
  -1   5  19       12.51       28.26     21.36 o 
   1   5  19      403.86      552.83     80.56 o 
   3   5  19      603.91      620.63     83.64 o 
 -10   6  19      129.63      200.88     40.86 o 
  -8   6  19       45.97       67.36     25.71 o 
  -6   6  19      100.75       66.76     24.00 o 
  -4   6  19      272.49      272.07     35.39 o 
  -2   6  19        0.01       26.92     21.47 o 
   0   6  19     1121.33     1306.94     90.47 o 
   2   6  19       23.53       22.39     53.71 o 
  -9   7  19        5.50       27.67     30.78 o 
  -7   7  19        0.89       14.93     20.98 o 
  -5   7  19      144.19      161.99     34.67 o 
  -3   7  19       65.30       69.28     26.28 o 
  -1   7  19       69.82      130.92     32.06 o 
   1   7  19       63.73       66.74     39.17 o 
  -6   8  19      601.78      738.52     70.68 o 
  -4   8  19       62.77       91.91     33.39 o 
  -2   8  19        0.22       14.61     23.78 o 
 -12   0  20        8.87       21.75     25.33 o 
 -10   0  20      280.12      335.32     52.18 o 
  -8   0  20       88.93       78.32     30.24 o 
  -6   0  20        4.71       -0.56     21.54 o 
  -4   0  20      264.01      294.70     55.40 o 
  -2   0  20       73.19      121.50     40.56 o 
   0   0  20        5.13       -5.70     40.61 o 
   2   0  20       63.23        6.14     34.98 o 
   4   0  20      165.74      150.13     50.31 o 
 -13   1  20       31.87       24.58     18.56 o 
 -11   1  20      116.15      155.20     25.97 o 
  -9   1  20      250.08      207.84     30.38 o 
  -7   1  20      166.19      183.26     31.12 o 
  -5   1  20      670.33      560.92     50.31 o 
  -3   1  20       39.99       84.36     27.82 o 
  -1   1  20       65.87       19.79     23.82 o 
   1   1  20      412.28      439.44     53.42 o 
   3   1  20       15.77       21.24     25.79 o 
 -12   2  20      340.52      359.26     38.85 o 
 -10   2  20      128.64       94.37     24.43 o 
  -8   2  20      863.89      836.16     61.15 o 
  -6   2  20      710.73      623.46     51.34 o 
  -4   2  20      559.78      490.40     48.03 o 
  -2   2  20      105.02      117.63     55.27 o 
   0   2  20      316.70      338.97     41.68 o 
   2   2  20       85.36       65.85     29.47 o 
   4   2  20      287.87      347.87     65.88 o 
 -11   3  20      215.12      266.25     36.81 o 
  -9   3  20        0.70      -13.12     15.08 o 
  -7   3  20       19.88       12.56     18.99 o 
  -5   3  20      177.23      210.55     34.44 o 
  -3   3  20      293.95      269.88     35.60 o 
  -1   3  20       27.93       31.76     25.69 o 
   1   3  20        1.99        3.20     27.65 o 
   3   3  20        4.52       30.23     40.29 o 
 -10   4  20       84.35      139.92     28.07 o 
  -8   4  20       18.73       13.28     20.49 o 
  -6   4  20       25.13       36.26     21.31 o 
  -4   4  20       55.78       38.13     19.37 o 
  -2   4  20      522.84      490.13     47.07 o 
   0   4  20        3.05       15.31     30.02 o 
   2   4  20       21.04        3.47     34.44 o 
  -9   5  20        2.89       21.59     22.72 o 
  -7   5  20       31.68       74.72     26.08 o 
  -5   5  20        0.37       -7.24     16.50 o 
  -3   5  20       11.57       -8.77     18.27 o 
  -1   5  20      119.70      143.80     33.20 o 
   1   5  20       40.75       60.38     42.55 o 
  -8   6  20      208.25      243.65     38.05 o 
  -6   6  20       63.53       89.36     28.34 o 
  -4   6  20      177.17      209.12     34.53 o 
  -2   6  20        5.87       26.62     24.06 o 
   0   6  20      288.21      273.80     91.20 o 
  -7   7  20      870.64     1127.69     78.59 o 
  -5   7  20      161.91      187.55     38.23 o 
  -3   7  20      618.18      919.14     79.85 o 
 -11   1  21       48.98       46.59     20.78 o 
  -9   1  21       12.67       25.55     18.27 o 
  -7   1  21        1.20       13.67     15.66 o 
  -5   1  21      201.62      167.76     28.92 o 
  -3   1  21       19.60       16.06     23.81 o 
  -1   1  21       30.58       28.35     26.91 o 
   1   1  21       31.72       38.12     29.04 o 
   3   1  21        8.10       10.68     25.96 o 
 -10   2  21       32.80       31.59     24.10 o 
  -8   2  21      369.65      333.00     39.11 o 
  -6   2  21        3.28        7.67     16.85 o 
  -4   2  21      232.42      256.65     39.59 o 
  -2   2  21       70.99       90.54     32.79 o 
   0   2  21        4.21        2.58     34.00 o 
   2   2  21        4.87       18.81     30.71 o 
 -11   3  21      328.88      380.92     43.28 o 
  -9   3  21       21.87       15.88     16.31 o 
  -7   3  21       95.87      109.86     25.56 o 
  -5   3  21      357.66      314.95     39.64 o 
  -3   3  21       16.32        4.06     22.78 o 
  -1   3  21      476.02      438.89     49.77 o 
   1   3  21      354.81      441.93     58.40 o 
 -10   4  21      164.24      199.40     34.27 o 
  -8   4  21       13.13       31.54     25.14 o 
  -6   4  21       57.68       97.60     26.99 o 
  -4   4  21      905.79      817.08     88.67 o 
  -2   4  21      160.00      190.19     38.15 o 
   0   4  21       23.94       42.81     33.31 o 
  -9   5  21        0.50       34.15     26.11 o 
  -7   5  21       19.30        9.56     20.64 o 
  -5   5  21        1.99       -9.21     18.91 o 
  -3   5  21        6.53        2.78     20.72 o 
  -1   5  21      350.74      346.54     49.10 o 
  -6   6  21       12.12       10.51     21.50 o 
  -4   6  21      133.54      156.77     37.78 o 
  -2   6  21      147.33      107.67     36.35 o 
 -10   0  22       13.57       30.66     25.85 o 
  -8   0  22        1.16       49.09     50.12 o 
  -6   0  22        1.11        8.36     30.01 o 
  -4   0  22        5.21      -25.78     31.95 o 
  -2   0  22        5.88       60.09     38.72 o 
   0   0  22       39.29       53.92     46.36 o 
  -9   1  22      111.19       94.24     24.62 o 
  -7   1  22       22.85       51.66     21.60 o 
  -5   1  22       75.34       95.94     26.25 o 
  -3   1  22      120.70      195.50     37.12 o 
  -1   1  22       29.51       80.42     43.02 o 
   1   1  22       68.24      101.80     32.81 o 
 -10   2  22      142.02      100.89     24.89 o 
  -8   2  22       40.58       47.78     21.91 o 
  -6   2  22        8.43       18.48     18.92 o 
  -4   2  22      352.94      316.58     42.86 o 
  -2   2  22       48.18       25.64     30.21 o 
   0   2  22       51.71       81.04     31.27 o 
  -9   3  22        1.65        0.31     19.06 o 
  -7   3  22       12.44       40.12     23.08 o 
  -5   3  22      426.95      339.40     42.25 o 
  -3   3  22      264.99      242.11     40.54 o 
  -1   3  22       83.11       56.17     28.38 o 
  -8   4  22       57.31       77.13     40.11 o 
  -6   4  22       98.09      118.47     30.69 o 
  -4   4  22      126.92      142.65     31.53 o 
  -2   4  22        5.97       18.50     23.02 o 
  -5   5  22      187.63      188.10     35.59 o 
  -3   5  22        4.77       -6.94     25.29 o 
  -9   1  23       84.36       90.94     26.37 o 
  -7   1  23       29.43       52.67     22.11 o 
  -5   1  23       54.67       58.24     27.76 o 
  -3   1  23       31.57       78.10     31.27 o 
  -1   1  23        1.22       15.99     29.08 o 
  -8   2  23      192.01      231.15     36.26 o 
  -6   2  23      220.95      331.57     42.28 o 
  -4   2  23      216.31      235.39     40.58 o 
  -2   2  23        9.28       44.11     29.81 o 
  -7   3  23        4.27       43.42     25.38 o 
  -5   3  23      110.02      183.50     36.78 o 
  -3   3  23      170.45      164.83     44.96 o 
                                                 
